# Supplementary material for: Mendel,MD: A user-friendly open-source web tool for analyzing WES and WGS in the diagnosis of patients with Mendelian disorders
Source: PLoS Comput Biol. 2017 Jun 8;13(6):e1005520. doi: 10.1371/journal.pcbi.1005520 (PMC5464533; doi:10.1371/journal.pcbi.1005520)
Supplement: S1 Table — Information about the 11 different clinical cases received, file types, types of inheritance and the small description of the symptoms generated for each clinical case. (XLSX) [file pcbi.1005520.s002.xlsx]

## Sheet: Sheet1
Cases	Received Exomes	Received Format	Reported Inheritance of the Disease	Model of Inheritance o the disease	Description of symptoms	Reference
Case 1	DG00658	VCF	Primordial dwarfism Short stature, onychodysplasia, facial dysmorphism & hypotrichosis syndrome	Autosomal Recessive	Short Stature, Onychodysplasia, Facial Dysmorphism, and Hypotrichosis	[25]
Case 2	P6NV	VCF	mitochondrial infantile cardiomyopathy	Autosomal Recessive	Hypertrophic Cardiomyopathy and Liver Steatosis	[26].
Case 3	P2	VCF	Not Declared	Autosomal Recessive	Hypertrophic Cardiomyopathy and Severe Muscle Weakness.	Not Declared
Case 4	NI1000380, NI1001037	VCF	Sensebrenner Syndrome	Autosomal Recessive	Craniosynostosis, Narrow Rib Cage, Short Limbs, Brachydactyly and Ectodermal Defects.	[27]
Case 5	924 3037 e 3121	VCF	Pheochromocytoma	Autosomal Dominant	Hypertension, Tachycardia, Sweating and Albuminuria	[28]
Case 6	NI40816, NI54126, NI48062, NI43664	VCF	Schinzel-Giedion syndrome.	Autosomal Dominant	Severe Mental Retardation, Facial Dysmorphism, Skeletal Abnormalities, and Cardiac Defects	[29]
Case 7	DG1365	VCF	Adams-Oliver Syndrome	Autosomal Recessive	Aplasia Cutis Congenita and Terminal Transverse Limb Defects	[30]
Case 8	P5	VCF	Not Declared	Autosomal Recessive	Not Declared	Not Declared
Case 9	P3	VCF	Not Declared	Autosomal Recessive	Not Declared	Not Declared
Case 10	S0001	TXT (converted to VCF)	Primary lymphoedema	Autosomal Dominant	Edema of Lower Limbs	[31]
Case 11	child, father, mother	BAM (VCF generated)	Hereditary spastic paraparesis	Autosomal Recessive	Progressive development of difficulties to walk in the second decade of life and increasing of the reflexes.	[32]
