# Supplementary material for: Mendel,MD: A user-friendly open-source web tool for analyzing WES and WGS in the diagnosis of patients with Mendelian disorders
Source: PLoS Comput Biol. 2017 Jun 8;13(6):e1005520. doi: 10.1371/journal.pcbi.1005520 (PMC5464533; doi:10.1371/journal.pcbi.1005520)
Supplement: S1 Code — Last version of the source-code of Mendel,MD. (ZIP) [file pcbi.1005520.s004.zip]

Archive with 649 entries (520 files):
- mendelmd-master/
- mendelmd-master/.gitignore
- mendelmd-master/.travis.yml
- mendelmd-master/LICENSE
- mendelmd-master/README.md
- mendelmd-master/devlog.txt
- mendelmd-master/docs/
- mendelmd-master/docs/Diagrams/
- mendelmd-master/docs/Diagrams/Annotation Pipeline.graphml
- mendelmd-master/docs/Diagrams/Annotation_Pipeline.png
- mendelmd-master/docs/Makefile
- mendelmd-master/docs/make.bat
- mendelmd-master/docs/source/
- mendelmd-master/docs/source/admin_guide.rst
- mendelmd-master/docs/source/annotation.rst
- mendelmd-master/docs/source/annotation.txt
- mendelmd-master/docs/source/clinical_cases.rst
- mendelmd-master/docs/source/conf.py
- mendelmd-master/docs/source/deploy.rst
- mendelmd-master/docs/source/development.rst
- mendelmd-master/docs/source/extension.rst
- mendelmd-master/docs/source/filter_analysis.rst
- mendelmd-master/docs/source/index.rst
- mendelmd-master/docs/source/installation.rst
- mendelmd-master/examples/
- mendelmd-master/examples/NA12878.compound_heterozygous.vcf.gz
- mendelmd-master/examples/NA12878.dominant.vcf.gz
- mendelmd-master/examples/NA12878.recessive.vcf.gz
- mendelmd-master/examples/NA12878.xlinked.vcf.gz
- mendelmd-master/examples/annotation.final.vcf.zip
- mendelmd-master/examples/miller.vcf.gz
- mendelmd-master/examples/schinzel_giedion.vcf.gz
- mendelmd-master/mendelmd
- mendelmd-master/mendelmd_source/
- mendelmd-master/mendelmd_source/.dockerignore
- mendelmd-master/mendelmd_source/Dockerfile
- mendelmd-master/mendelmd_source/apps/
- mendelmd-master/mendelmd_source/apps/__init__.py
- mendelmd-master/mendelmd_source/apps/cases/
- mendelmd-master/mendelmd_source/apps/cases/__init__.py
- mendelmd-master/mendelmd_source/apps/cases/admin.py
- mendelmd-master/mendelmd_source/apps/cases/forms.py
- mendelmd-master/mendelmd_source/apps/cases/migrations/
- mendelmd-master/mendelmd_source/apps/cases/migrations/0001_initial.py
- mendelmd-master/mendelmd_source/apps/cases/migrations/__init__.py
- mendelmd-master/mendelmd_source/apps/cases/models.py
- mendelmd-master/mendelmd_source/apps/cases/templates/
- mendelmd-master/mendelmd_source/apps/cases/templates/cases/
- mendelmd-master/mendelmd_source/apps/cases/templates/cases/case_confirm_delete.html
- mendelmd-master/mendelmd_source/apps/cases/templates/cases/edit.html
- mendelmd-master/mendelmd_source/apps/cases/templates/cases/list.html
- mendelmd-master/mendelmd_source/apps/cases/templates/cases/new.html
- mendelmd-master/mendelmd_source/apps/cases/templates/cases/view.html
- mendelmd-master/mendelmd_source/apps/cases/tests.py
- mendelmd-master/mendelmd_source/apps/cases/urls.py
- mendelmd-master/mendelmd_source/apps/cases/views.py
- mendelmd-master/mendelmd_source/apps/dashboard/
- mendelmd-master/mendelmd_source/apps/dashboard/__init__.py
- mendelmd-master/mendelmd_source/apps/dashboard/admin.py
- mendelmd-master/mendelmd_source/apps/dashboard/models.py
- mendelmd-master/mendelmd_source/apps/dashboard/templates/
- mendelmd-master/mendelmd_source/apps/dashboard/templates/dashboard/
- mendelmd-master/mendelmd_source/apps/dashboard/templates/dashboard/dashboard.html
- mendelmd-master/mendelmd_source/apps/dashboard/tests.py
- mendelmd-master/mendelmd_source/apps/dashboard/urls.py
- mendelmd-master/mendelmd_source/apps/dashboard/views.py
- mendelmd-master/mendelmd_source/apps/databases/
- mendelmd-master/mendelmd_source/apps/databases/__init__.py
- mendelmd-master/mendelmd_source/apps/databases/management/
- mendelmd-master/mendelmd_source/apps/databases/management/__init__.py
- mendelmd-master/mendelmd_source/apps/databases/management/commands/
- mendelmd-master/mendelmd_source/apps/databases/management/commands/__init__.py
- mendelmd-master/mendelmd_source/apps/databases/management/commands/_private.py
- mendelmd-master/mendelmd_source/apps/databases/management/commands/extract_individuals.py
- mendelmd-master/mendelmd_source/apps/databases/management/commands/populate.py
- mendelmd-master/mendelmd_source/apps/databases/management/commands/populate_varisnp.py
- mendelmd-master/mendelmd_source/apps/databases/models.py
- mendelmd-master/mendelmd_source/apps/databases/templates/
- mendelmd-master/mendelmd_source/apps/databases/templates/databases/
- mendelmd-master/mendelmd_source/apps/databases/templates/databases/index.html
- mendelmd-master/mendelmd_source/apps/databases/tests.py
- mendelmd-master/mendelmd_source/apps/databases/urls.py
- mendelmd-master/mendelmd_source/apps/databases/views.py
- mendelmd-master/mendelmd_source/apps/diseases/
- mendelmd-master/mendelmd_source/apps/diseases/__init__.py
- mendelmd-master/mendelmd_source/apps/diseases/migrations/
- mendelmd-master/mendelmd_source/apps/diseases/migrations/0001_initial.py
- mendelmd-master/mendelmd_source/apps/diseases/migrations/__init__.py
- mendelmd-master/mendelmd_source/apps/diseases/models.py
- mendelmd-master/mendelmd_source/apps/diseases/templates/
- mendelmd-master/mendelmd_source/apps/diseases/templates/diseases/
- mendelmd-master/mendelmd_source/apps/diseases/templates/diseases/disease_list.html
- mendelmd-master/mendelmd_source/apps/diseases/templates/diseases/list.html
- mendelmd-master/mendelmd_source/apps/diseases/templates/diseases/view.html
- mendelmd-master/mendelmd_source/apps/diseases/tests.py
- mendelmd-master/mendelmd_source/apps/diseases/urls.py
- mendelmd-master/mendelmd_source/apps/diseases/views.py
- mendelmd-master/mendelmd_source/apps/django_select2/
- mendelmd-master/mendelmd_source/apps/django_select2/__init__.py
- mendelmd-master/mendelmd_source/apps/django_select2/cache.py
- mendelmd-master/mendelmd_source/apps/django_select2/conf.py
- mendelmd-master/mendelmd_source/apps/django_select2/forms.py
- mendelmd-master/mendelmd_source/apps/django_select2/models.py
- mendelmd-master/mendelmd_source/apps/django_select2/static/
- mendelmd-master/mendelmd_source/apps/django_select2/static/django_select2/
- mendelmd-master/mendelmd_source/apps/django_select2/static/django_select2/django_select2.js
- mendelmd-master/mendelmd_source/apps/django_select2/urls.py
- mendelmd-master/mendelmd_source/apps/django_select2/views.py
- mendelmd-master/mendelmd_source/apps/filter_analysis/
- mendelmd-master/mendelmd_source/apps/filter_analysis/__init__.py
- mendelmd-master/mendelmd_source/apps/filter_analysis/family_analysis.py
- mendelmd-master/mendelmd_source/apps/filter_analysis/filter_options.py
- mendelmd-master/mendelmd_source/apps/filter_analysis/forms.py
- mendelmd-master/mendelmd_source/apps/filter_analysis/migrations/
- mendelmd-master/mendelmd_source/apps/filter_analysis/migrations/0001_initial.py
- mendelmd-master/mendelmd_source/apps/filter_analysis/migrations/__init__.py
- mendelmd-master/mendelmd_source/apps/filter_analysis/models.py
- mendelmd-master/mendelmd_source/apps/filter_analysis/templates/
- mendelmd-master/mendelmd_source/apps/filter_analysis/templates/analysis/
- mendelmd-master/mendelmd_source/apps/filter_analysis/templates/analysis/filter_form.html
- mendelmd-master/mendelmd_source/apps/filter_analysis/templates/filter_analysis/
- mendelmd-master/mendelmd_source/apps/filter_analysis/templates/filter_analysis/createfilter.html
- mendelmd-master/mendelmd_source/apps/filter_analysis/templates/filter_analysis/family_analysis.html
- mendelmd-master/mendelmd_source/apps/filter_analysis/templates/filter_analysis/filter_form.html
- mendelmd-master/mendelmd_source/apps/filter_analysis/templates/filter_analysis/filter_form_familyanalysis.html
- mendelmd-master/mendelmd_source/apps/filter_analysis/templates/filter_analysis/filter_form_oneclick.html
- mendelmd-master/mendelmd_source/apps/filter_analysis/templates/filter_analysis/filter_form_pathanalysis.html
- mendelmd-master/mendelmd_source/apps/filter_analysis/templates/filter_analysis/filteranalysis_confirm_delete.html
- mendelmd-master/mendelmd_source/apps/filter_analysis/templates/filter_analysis/filteranalysis_form.html
- mendelmd-master/mendelmd_source/apps/filter_analysis/templates/filter_analysis/index.html
- mendelmd-master/mendelmd_source/apps/filter_analysis/templates/filter_analysis/oneclick.html
- mendelmd-master/mendelmd_source/apps/filter_analysis/templates/filter_analysis/table.html
- mendelmd-master/mendelmd_source/apps/filter_analysis/templates/filter_analysis/test.html
- mendelmd-master/mendelmd_source/apps/filter_analysis/templates/filteranalysis/
- mendelmd-master/mendelmd_source/apps/filter_analysis/templates/filteranalysis/Copy of index.html
- mendelmd-master/mendelmd_source/apps/filter_analysis/templates/filteranalysis/createfilter.html
- mendelmd-master/mendelmd_source/apps/filter_analysis/templates/filteranalysis/family_analysis.html
- mendelmd-master/mendelmd_source/apps/filter_analysis/templates/filteranalysis/index.html
- mendelmd-master/mendelmd_source/apps/filter_analysis/templates/filteranalysis/trioanalysis.html
- mendelmd-master/mendelmd_source/apps/filter_analysis/templates/forms/
- mendelmd-master/mendelmd_source/apps/filter_analysis/templates/forms/oneclick.html
- mendelmd-master/mendelmd_source/apps/filter_analysis/templates/forms/step0.html
- mendelmd-master/mendelmd_source/apps/filter_analysis/templates/forms/step1.html
- mendelmd-master/mendelmd_source/apps/filter_analysis/templates/forms/step2.html
- mendelmd-master/mendelmd_source/apps/filter_analysis/templates/forms/step3.html
- mendelmd-master/mendelmd_source/apps/filter_analysis/templates/forms/step4.html
- mendelmd-master/mendelmd_source/apps/filter_analysis/templates/forms/wizard.html
- mendelmd-master/mendelmd_source/apps/filter_analysis/templates/tabs/
- mendelmd-master/mendelmd_source/apps/filter_analysis/templates/tabs/databases.html
- mendelmd-master/mendelmd_source/apps/filter_analysis/templates/tabs/diseases.html
- mendelmd-master/mendelmd_source/apps/filter_analysis/templates/tabs/faq.html
- mendelmd-master/mendelmd_source/apps/filter_analysis/templates/tabs/filter_analysis.html
- mendelmd-master/mendelmd_source/apps/filter_analysis/templates/tabs/filter_config.html
- mendelmd-master/mendelmd_source/apps/filter_analysis/templates/tabs/genes.html
- mendelmd-master/mendelmd_source/apps/filter_analysis/templates/tabs/main.html
- mendelmd-master/mendelmd_source/apps/filter_analysis/templates/tabs/main_familyanalysis.html
- mendelmd-master/mendelmd_source/apps/filter_analysis/templates/tabs/main_oneclick.html
- mendelmd-master/mendelmd_source/apps/filter_analysis/templates/tabs/variants.html
- mendelmd-master/mendelmd_source/apps/filter_analysis/templates/tabs/variants_familyanalysis.html
- mendelmd-master/mendelmd_source/apps/filter_analysis/templates/tabs/variants_pathwayanalysis.html
- mendelmd-master/mendelmd_source/apps/filter_analysis/templatetags/
- mendelmd-master/mendelmd_source/apps/filter_analysis/templatetags/__init__.py
- mendelmd-master/mendelmd_source/apps/filter_analysis/templatetags/filter_extras.py
- mendelmd-master/mendelmd_source/apps/filter_analysis/tests.py
- mendelmd-master/mendelmd_source/apps/filter_analysis/urls.py
- mendelmd-master/mendelmd_source/apps/filter_analysis/views.py
- mendelmd-master/mendelmd_source/apps/genes/
- mendelmd-master/mendelmd_source/apps/genes/__init__.py
- mendelmd-master/mendelmd_source/apps/genes/forms.py
- mendelmd-master/mendelmd_source/apps/genes/migrations/
- mendelmd-master/mendelmd_source/apps/genes/migrations/0001_initial.py
- mendelmd-master/mendelmd_source/apps/genes/migrations/__init__.py
- mendelmd-master/mendelmd_source/apps/genes/models.py
- mendelmd-master/mendelmd_source/apps/genes/mysql_bulk_insert.py
- mendelmd-master/mendelmd_source/apps/genes/templates/
- mendelmd-master/mendelmd_source/apps/genes/templates/genes/
- mendelmd-master/mendelmd_source/apps/genes/templates/genes/creategenegroup.html
- mendelmd-master/mendelmd_source/apps/genes/templates/genes/gene_detail.html
- mendelmd-master/mendelmd_source/apps/genes/templates/genes/gene_list.html
- mendelmd-master/mendelmd_source/apps/genes/templates/genes/genelist_create.html
- mendelmd-master/mendelmd_source/apps/genes/templates/genes/genelist_detail.html
- mendelmd-master/mendelmd_source/apps/genes/templates/genes/geneontology.html
- mendelmd-master/mendelmd_source/apps/genes/templates/genes/geneontology_view.html
- mendelmd-master/mendelmd_source/apps/genes/templates/genes/list.html
- mendelmd-master/mendelmd_source/apps/genes/templates/genes/view.html
- mendelmd-master/mendelmd_source/apps/genes/templatetags/
- mendelmd-master/mendelmd_source/apps/genes/templatetags/__init__.py
- mendelmd-master/mendelmd_source/apps/genes/templatetags/gene_extras.py
- mendelmd-master/mendelmd_source/apps/genes/tests.py
- mendelmd-master/mendelmd_source/apps/genes/urls.py
- mendelmd-master/mendelmd_source/apps/genes/views.py
- mendelmd-master/mendelmd_source/apps/individuals/
- mendelmd-master/mendelmd_source/apps/individuals/__init__.py
- mendelmd-master/mendelmd_source/apps/individuals/admin.py
- mendelmd-master/mendelmd_source/apps/individuals/forms.py
- mendelmd-master/mendelmd_source/apps/individuals/migrations/
- mendelmd-master/mendelmd_source/apps/individuals/migrations/0001_initial.py
- mendelmd-master/mendelmd_source/apps/individuals/migrations/__init__.py
- mendelmd-master/mendelmd_source/apps/individuals/models.py
- mendelmd-master/mendelmd_source/apps/individuals/tasks.py
- mendelmd-master/mendelmd_source/apps/individuals/templates/
- mendelmd-master/mendelmd_source/apps/individuals/templates/groups/
- mendelmd-master/mendelmd_source/apps/individuals/templates/groups/create_group.html
- mendelmd-master/mendelmd_source/apps/individuals/templates/groups/view_group.html
- mendelmd-master/mendelmd_source/apps/individuals/templates/individuals/
- mendelmd-master/mendelmd_source/apps/individuals/templates/individuals/comparison.html
- mendelmd-master/mendelmd_source/apps/individuals/templates/individuals/create.html
- mendelmd-master/mendelmd_source/apps/individuals/templates/individuals/individual_confirm_delete.html
- mendelmd-master/mendelmd_source/apps/individuals/templates/individuals/individual_form.html
- mendelmd-master/mendelmd_source/apps/individuals/templates/individuals/list.html
- mendelmd-master/mendelmd_source/apps/individuals/templates/individuals/view.html
- mendelmd-master/mendelmd_source/apps/individuals/templatetags/
- mendelmd-master/mendelmd_source/apps/individuals/templatetags/__init__.py
- mendelmd-master/mendelmd_source/apps/individuals/templatetags/get_genotype.py
- mendelmd-master/mendelmd_source/apps/individuals/templatetags/paginate_tag.py
- mendelmd-master/mendelmd_source/apps/individuals/templatetags/paginator.py
- mendelmd-master/mendelmd_source/apps/individuals/templatetags/upload_tags.py
- mendelmd-master/mendelmd_source/apps/individuals/tests.py
- mendelmd-master/mendelmd_source/apps/individuals/urls.py
- mendelmd-master/mendelmd_source/apps/individuals/views.py
- mendelmd-master/mendelmd_source/apps/pagination/
- mendelmd-master/mendelmd_source/apps/pagination/__init__.py
- mendelmd-master/mendelmd_source/apps/pagination/locale/
- mendelmd-master/mendelmd_source/apps/pagination/locale/de/
- mendelmd-master/mendelmd_source/apps/pagination/locale/de/LC_MESSAGES/
- mendelmd-master/mendelmd_source/apps/pagination/locale/de/LC_MESSAGES/django.po
- mendelmd-master/mendelmd_source/apps/pagination/locale/fr/
- mendelmd-master/mendelmd_source/apps/pagination/locale/fr/LC_MESSAGES/
- mendelmd-master/mendelmd_source/apps/pagination/locale/fr/LC_MESSAGES/django.po
- mendelmd-master/mendelmd_source/apps/pagination/locale/pl/
- mendelmd-master/mendelmd_source/apps/pagination/locale/pl/LC_MESSAGES/
- mendelmd-master/mendelmd_source/apps/pagination/locale/pl/LC_MESSAGES/django.po
- mendelmd-master/mendelmd_source/apps/pagination/locale/pt/
- mendelmd-master/mendelmd_source/apps/pagination/locale/pt/LC_MESSAGES/
- mendelmd-master/mendelmd_source/apps/pagination/locale/pt/LC_MESSAGES/django.po
- mendelmd-master/mendelmd_source/apps/pagination/middleware.py
- mendelmd-master/mendelmd_source/apps/pagination/models.py
- mendelmd-master/mendelmd_source/apps/pagination/paginator.py
- mendelmd-master/mendelmd_source/apps/pagination/templates/
- mendelmd-master/mendelmd_source/apps/pagination/templates/pagination/
- mendelmd-master/mendelmd_source/apps/pagination/templates/pagination/pagination.html
- mendelmd-master/mendelmd_source/apps/pagination/templatetags/
- mendelmd-master/mendelmd_source/apps/pagination/templatetags/__init__.py
- mendelmd-master/mendelmd_source/apps/pagination/templatetags/pagination_tags.py
- mendelmd-master/mendelmd_source/apps/pagination/tests.py
- mendelmd-master/mendelmd_source/apps/pathway_analysis/
- mendelmd-master/mendelmd_source/apps/pathway_analysis/__init__.py
- mendelmd-master/mendelmd_source/apps/pathway_analysis/forms.py
- mendelmd-master/mendelmd_source/apps/pathway_analysis/migrations/
- mendelmd-master/mendelmd_source/apps/pathway_analysis/migrations/0001_initial.py
- mendelmd-master/mendelmd_source/apps/pathway_analysis/migrations/__init__.py
- mendelmd-master/mendelmd_source/apps/pathway_analysis/models.py
- mendelmd-master/mendelmd_source/apps/pathway_analysis/templates/
- mendelmd-master/mendelmd_source/apps/pathway_analysis/templates/pathway_analysis/
- mendelmd-master/mendelmd_source/apps/pathway_analysis/templates/pathway_analysis/analysis.html
- mendelmd-master/mendelmd_source/apps/pathway_analysis/templates/pathway_analysis/filterform_footer.html
- mendelmd-master/mendelmd_source/apps/pathway_analysis/templates/pathway_analysis/filterform_header.html
- mendelmd-master/mendelmd_source/apps/pathway_analysis/templates/pathway_analysis/index.html
- mendelmd-master/mendelmd_source/apps/pathway_analysis/templates/pathway_analysis/pathway_filterform.html
- mendelmd-master/mendelmd_source/apps/pathway_analysis/templates/pathway_analysis/view.html
- mendelmd-master/mendelmd_source/apps/pathway_analysis/tests.py
- mendelmd-master/mendelmd_source/apps/pathway_analysis/urls.py
- mendelmd-master/mendelmd_source/apps/pathway_analysis/views.py
- mendelmd-master/mendelmd_source/apps/statistics/
- mendelmd-master/mendelmd_source/apps/statistics/__init__.py
- mendelmd-master/mendelmd_source/apps/statistics/admin.py
- mendelmd-master/mendelmd_source/apps/statistics/models.py
- mendelmd-master/mendelmd_source/apps/statistics/templates/
- mendelmd-master/mendelmd_source/apps/statistics/templates/statistics/
- mendelmd-master/mendelmd_source/apps/statistics/templates/statistics/index.html
- mendelmd-master/mendelmd_source/apps/statistics/tests.py
- mendelmd-master/mendelmd_source/apps/statistics/urls.py
- mendelmd-master/mendelmd_source/apps/statistics/views.py
- mendelmd-master/mendelmd_source/apps/variants/
- mendelmd-master/mendelmd_source/apps/variants/__init__.py
- mendelmd-master/mendelmd_source/apps/variants/admin.py
- mendelmd-master/mendelmd_source/apps/variants/migrations/
- mendelmd-master/mendelmd_source/apps/variants/migrations/0001_initial.py
- mendelmd-master/mendelmd_source/apps/variants/migrations/__init__.py
- mendelmd-master/mendelmd_source/apps/variants/models.py
- mendelmd-master/mendelmd_source/apps/variants/templates/
- mendelmd-master/mendelmd_source/apps/variants/templates/full_variants.html
- mendelmd-master/mendelmd_source/apps/variants/templates/variants/
- mendelmd-master/mendelmd_source/apps/variants/templates/variants/view.html
- mendelmd-master/mendelmd_source/apps/variants/tests.py
- mendelmd-master/mendelmd_source/apps/variants/urls.py
- mendelmd-master/mendelmd_source/apps/variants/views.py
- mendelmd-master/mendelmd_source/configs/
- mendelmd-master/mendelmd_source/configs/000-default.conf
- mendelmd-master/mendelmd_source/configs/celeryd
- mendelmd-master/mendelmd_source/configs/httpd.conf
- mendelmd-master/mendelmd_source/configs/mendelmd_uwsgi.ini
- mendelmd-master/mendelmd_source/configs/pgbouncer.ini
- mendelmd-master/mendelmd_source/configs/postgresql.conf
- mendelmd-master/mendelmd_source/configs/settings.py
- mendelmd-master/mendelmd_source/data/
- mendelmd-master/mendelmd_source/data/CGD/
- mendelmd-master/mendelmd_source/data/CGD/CGD.txt.zip
- mendelmd-master/mendelmd_source/data/download_data.sh
- mendelmd-master/mendelmd_source/data/hgnc/
[truncated: 349 more entries]
