# Supplementary material for: Mendel,MD: A user-friendly open-source web tool for analyzing WES and WGS in the diagnosis of patients with Mendelian disorders
Source: PLoS Comput Biol. 2017 Jun 8;13(6):e1005520. doi: 10.1371/journal.pcbi.1005520 (PMC5464533; doi:10.1371/journal.pcbi.1005520)
Supplement: S1 Code — Last version of the source-code of Mendel,MD. (ZIP) [file pcbi.1005520.s004.zip › mendelmd-master/README.md]

# Mendel,MD a user-friendly online program for clinical exome and genome analysis

This is an online tool created to help doctors and scientists to identify disease causing variants using exome/genome sequencing data from patients with mendelian disorders.

https://bmcbioinformatics.biomedcentral.com/articles/10.1186/1471-2105-16-S8-A2

Try our new test server on https://mendelmd.org
Or use our original server on https://mendel.medicina.ufmg.br

OMIM Data
=========

You need to register at OMIM: http://omim.org/downloads and submit a download request to get a file named "morbidmap.txt".

After obtaining this file you will need to put it on the folder: "mendelmd_source/data/omim/".


Running Mendel,MD using Docker Compose
======================================

    git clone https://github.com/raonyguimaraes/mendelmd/
    cd mendelmd/mendelmd_source/
    wget https://data.omim.org/downloads/addyourkeyhere/morbidmap.txt -O data/omim/morbidmap.txt
    cp mendelmd/local_settings.docker.py mendelmd/local_settings.py
    docker-compose up


Running Mendel,MD using Docker Compose
======================================

    git clone https://github.com/raonyguimaraes/mendelmd/
    cd mendelmd/mendelmd_source/
    wget https://data.omim.org/downloads/addyourkeyhere/morbidmap.txt -O data/omim/morbidmap.txt
    docker-compose up


Requirements
============

* At least 60GB of disk space
* Python 3.4+
* Perl 5.8+
* Java 1.8
* Ubuntu LTS 16.04

OR

* Docker
* Docker Compose

Installation of docker and docker-compose on Ubuntu 16.04 LTS
=============================================================

    sudo apt-get update
    sudo apt-get install software-properties-common apt-transport-https
    sudo apt-key adv --keyserver hkp://p80.pool.sks-keyservers.net:80 --recv-keys 58118E89F3A912897C070ADBF76221572C52609D
    sudo apt-add-repository 'deb https://apt.dockerproject.org/repo ubuntu-xenial main'
    sudo apt update
    sudo apt-get install -y docker-engine
    sudo usermod -aG docker $(whoami)
    exec sudo su ${USER}
    sudo curl -o /usr/local/bin/docker-compose -L "https://github.com/docker/compose/releases/download/1.11.2/docker-compose-$(uname -s)-$(uname -m)"
    sudo chmod +x /usr/local/bin/docker-compose
