# Supplementary material for: Mendel,MD: A user-friendly open-source web tool for analyzing WES and WGS in the diagnosis of patients with Mendelian disorders
Source: PLoS Comput Biol. 2017 Jun 8;13(6):e1005520. doi: 10.1371/journal.pcbi.1005520 (PMC5464533; doi:10.1371/journal.pcbi.1005520)
Supplement: S1 Code — Last version of the source-code of Mendel,MD. (ZIP) [file pcbi.1005520.s004.zip › mendelmd-master/devlog.txt]

devlog.txt

Errors

Building wheels for collected packages: django-select2, SOAPpy, Fabric, pynnotator, pyvcf
  Running setup.py bdist_wheel for django-select2 ... error
  Complete output from command /home/raony/dev/mendelmd/mendelmd_source/mendelmdenv/bin/python3 -u -c "import setuptools, tokenize;__file__='/tmp/pip-build-lv6gcbnb/django-select2/setup.py';exec(compile(getattr(tokenize, 'open', open)(__file__).read().replace('\r\n', '\n'), __file__, 'exec'))" bdist_wheel -d /tmp/tmpmv22myexpip-wheel- --python-tag cp35:
  usage: -c [global_opts] cmd1 [cmd1_opts] [cmd2 [cmd2_opts] ...]
     or: -c --help [cmd1 cmd2 ...]
     or: -c --help-commands
     or: -c cmd --help
  
  error: invalid command 'bdist_wheel'
  
  ----------------------------------------
  Failed building wheel for django-select2
  Running setup.py clean for django-select2
  Running setup.py bdist_wheel for SOAPpy ... error
  Complete output from command /home/raony/dev/mendelmd/mendelmd_source/mendelmdenv/bin/python3 -u -c "import setuptools, tokenize;__file__='/tmp/pip-build-lv6gcbnb/SOAPpy/setup.py';exec(compile(getattr(tokenize, 'open', open)(__file__).read().replace('\r\n', '\n'), __file__, 'exec'))" bdist_wheel -d /tmp/tmprqouw21lpip-wheel- --python-tag cp35:
  usage: -c [global_opts] cmd1 [cmd1_opts] [cmd2 [cmd2_opts] ...]
     or: -c --help [cmd1 cmd2 ...]
     or: -c --help-commands
     or: -c cmd --help
  
  error: invalid command 'bdist_wheel'
  
  ----------------------------------------
  Failed building wheel for SOAPpy
  Running setup.py clean for SOAPpy
  Running setup.py bdist_wheel for Fabric ... error
  Complete output from command /home/raony/dev/mendelmd/mendelmd_source/mendelmdenv/bin/python3 -u -c "import setuptools, tokenize;__file__='/tmp/pip-build-lv6gcbnb/Fabric/setup.py';exec(compile(getattr(tokenize, 'open', open)(__file__).read().replace('\r\n', '\n'), __file__, 'exec'))" bdist_wheel -d /tmp/tmp_7u8wurepip-wheel- --python-tag cp35:
  usage: -c [global_opts] cmd1 [cmd1_opts] [cmd2 [cmd2_opts] ...]
     or: -c --help [cmd1 cmd2 ...]
     or: -c --help-commands
     or: -c cmd --help
  
  error: invalid command 'bdist_wheel'
  
  ----------------------------------------
  Failed building wheel for Fabric
  Running setup.py clean for Fabric
  Running setup.py bdist_wheel for pynnotator ... error
  Complete output from command /home/raony/dev/mendelmd/mendelmd_source/mendelmdenv/bin/python3 -u -c "import setuptools, tokenize;__file__='/tmp/pip-build-lv6gcbnb/pynnotator/setup.py';exec(compile(getattr(tokenize, 'open', open)(__file__).read().replace('\r\n', '\n'), __file__, 'exec'))" bdist_wheel -d /tmp/tmpy56355sspip-wheel- --python-tag cp35:
  usage: -c [global_opts] cmd1 [cmd1_opts] [cmd2 [cmd2_opts] ...]
     or: -c --help [cmd1 cmd2 ...]
     or: -c --help-commands
     or: -c cmd --help
  
  error: invalid command 'bdist_wheel'
  
  ----------------------------------------
  Failed building wheel for pynnotator
  Running setup.py clean for pynnotator
  Running setup.py bdist_wheel for pyvcf ... error
  Complete output from command /home/raony/dev/mendelmd/mendelmd_source/mendelmdenv/bin/python3 -u -c "import setuptools, tokenize;__file__='/tmp/pip-build-lv6gcbnb/pyvcf/setup.py';exec(compile(getattr(tokenize, 'open', open)(__file__).read().replace('\r\n', '\n'), __file__, 'exec'))" bdist_wheel -d /tmp/tmpytxn934opip-wheel- --python-tag cp35:
  usage: -c [global_opts] cmd1 [cmd1_opts] [cmd2 [cmd2_opts] ...]
     or: -c --help [cmd1 cmd2 ...]
     or: -c --help-commands
     or: -c cmd --help
  
  error: invalid command 'bdist_wheel'
  
  ----------------------------------------
  Failed building wheel for pyvcf
  Running setup.py clean for pyvcf
Failed to build django-select2 SOAPpy Fabric pynnotator pyvcf


OneClick
Upload 

Are both broken at the moment

TODO

Fix both (Select2)
Upgrade Bootstrap
Add Blog
Enable Cases
Enable Pathway Analysis
Add Projects
Add import from S3
Add Select Annotation
Declouple VCF and Annotation Fields (test performance)

- Add Blog
- Include GEMINI and PCGR for annotation.
- Add support for BAM files
- Add support for FASTQ
- Add insert command line
- Add tests
- Add pip-8 compatible
- Add flags on README.md
- Add Pandas Support


Fixed Select2 Templates
Fix OMIM Searhc boxes

Improve Template
Clean Up Templates

Fix Docker-compose

- Add tooltip.js and topover.js
- Disable button while uploading
- Prevent errors while creating username with spaces
- Add openid

Upgrade Templates for bootstrap v4

Fix Static Files
Reformat all code!
Delete Template!

Fix e-mails.
Fix all render_to_response!

Generated new dataset

tar -czvf pynnotator.data.0.4.tar.gz data/
tar -czvf pynnotator.libs.0.4.tar.gz libs/

Try to store data on google cloud. Make alternative on ScaleWay.
gsutil cp pynnotator.data.0.4.tar.gz gs://mendelmd/

Finished updating pynnotator!!!


Not Found: /upload/view/
[25/Apr/2017 07:02:07] "GET /upload/view/ HTTP/1.1" 404 3548
[25/Apr/2017 07:02:07] "GET /static/jquery-fileupload/img/loading.gif HTTP/1.1" 200 3897
entrou no create!
form is valid!
filename  ['NA12878', 'recessive', 'vcf', 'gz']


celery -A mendelmd worker -l info
