# Supplementary material for: Mendel,MD: A user-friendly open-source web tool for analyzing WES and WGS in the diagnosis of patients with Mendelian disorders
Source: PLoS Comput Biol. 2017 Jun 8;13(6):e1005520. doi: 10.1371/journal.pcbi.1005520 (PMC5464533; doi:10.1371/journal.pcbi.1005520)
Supplement: S1 Code — Last version of the source-code of Mendel,MD. (ZIP) [file pcbi.1005520.s004.zip › mendelmd-master/docs/Diagrams/Annotation Pipeline.graphml]

<?xml version="1.0" encoding="UTF-8" standalone="no"?>
<graphml xmlns="http://graphml.graphdrawing.org/xmlns" xmlns:xsi="http://www.w3.org/2001/XMLSchema-instance" xmlns:y="http://www.yworks.com/xml/graphml" xmlns:yed="http://www.yworks.com/xml/yed/3" xsi:schemaLocation="http://graphml.graphdrawing.org/xmlns http://www.yworks.com/xml/schema/graphml/1.1/ygraphml.xsd">
  <!--Created by yEd 3.12.2-->
  <key for="graphml" id="d0" yfiles.type="resources"/>
  <key for="port" id="d1" yfiles.type="portgraphics"/>
  <key for="port" id="d2" yfiles.type="portgeometry"/>
  <key for="port" id="d3" yfiles.type="portuserdata"/>
  <key attr.name="url" attr.type="string" for="node" id="d4"/>
  <key attr.name="description" attr.type="string" for="node" id="d5"/>
  <key for="node" id="d6" yfiles.type="nodegraphics"/>
  <key attr.name="Description" attr.type="string" for="graph" id="d7"/>
  <key attr.name="url" attr.type="string" for="edge" id="d8"/>
  <key attr.name="description" attr.type="string" for="edge" id="d9"/>
  <key for="edge" id="d10" yfiles.type="edgegraphics"/>
  <graph edgedefault="directed" id="G">
    <data key="d7"/>
    <node id="n0">
      <data key="d6">
        <y:ShapeNode>
          <y:Geometry height="45.18589045719682" width="74.62792297625197" x="-403.8359543097953" y="209.67737544012599"/>
          <y:Fill color="#3079ED" transparent="false"/>
          <y:BorderStyle color="#000000" type="line" width="1.0"/>
          <y:NodeLabel alignment="center" autoSizePolicy="content" fontFamily="Dialog" fontSize="12" fontStyle="plain" hasBackgroundColor="false" hasLineColor="false" height="31.9375" modelName="custom" textColor="#FFFFFF" visible="true" width="64.1875" x="5.220211488125983" y="6.62419522859841">VCF
Validation<y:LabelModel>
              <y:SmartNodeLabelModel distance="4.0"/>
            </y:LabelModel>
            <y:ModelParameter>
              <y:SmartNodeLabelModelParameter labelRatioX="0.0" labelRatioY="0.0" nodeRatioX="0.0" nodeRatioY="0.0" offsetX="0.0" offsetY="0.0" upX="0.0" upY="-1.0"/>
            </y:ModelParameter>
          </y:NodeLabel>
          <y:Shape type="roundrectangle"/>
        </y:ShapeNode>
      </data>
    </node>
    <node id="n1">
      <data key="d6">
        <y:ShapeNode>
          <y:Geometry height="45.18589045719682" width="74.62792297625197" x="-305.63089889831025" y="209.67737544012599"/>
          <y:Fill color="#3079ED" transparent="false"/>
          <y:BorderStyle color="#000000" type="line" width="1.0"/>
          <y:NodeLabel alignment="center" autoSizePolicy="content" fontFamily="Dialog" fontSize="12" fontStyle="plain" hasBackgroundColor="false" hasLineColor="false" height="17.96875" modelName="custom" textColor="#FFFFFF" visible="true" width="78.630859375" x="-2.001468199374017" y="13.60857022859841">SanityCheck<y:LabelModel>
              <y:SmartNodeLabelModel distance="4.0"/>
            </y:LabelModel>
            <y:ModelParameter>
              <y:SmartNodeLabelModelParameter labelRatioX="0.0" labelRatioY="0.0" nodeRatioX="0.0" nodeRatioY="0.0" offsetX="0.0" offsetY="0.0" upX="0.0" upY="-1.0"/>
            </y:ModelParameter>
          </y:NodeLabel>
          <y:Shape type="roundrectangle"/>
        </y:ShapeNode>
      </data>
    </node>
    <node id="n2">
      <data key="d6">
        <y:ShapeNode>
          <y:Geometry height="45.18589045719682" width="74.62792297625197" x="-71.56639301454462" y="34.85148532905038"/>
          <y:Fill color="#3079ED" transparent="false"/>
          <y:BorderStyle color="#000000" type="line" width="1.0"/>
          <y:NodeLabel alignment="center" autoSizePolicy="content" fontFamily="Dialog" fontSize="12" fontStyle="plain" hasBackgroundColor="false" hasLineColor="false" height="17.96875" modelName="custom" textColor="#FFFFFF" visible="true" width="41.505859375" x="16.561031800625983" y="13.60857022859841">snpEff<y:LabelModel>
              <y:SmartNodeLabelModel distance="4.0"/>
            </y:LabelModel>
            <y:ModelParameter>
              <y:SmartNodeLabelModelParameter labelRatioX="0.0" labelRatioY="0.0" nodeRatioX="0.0" nodeRatioY="0.0" offsetX="0.0" offsetY="0.0" upX="0.0" upY="-1.0"/>
            </y:ModelParameter>
          </y:NodeLabel>
          <y:Shape type="roundrectangle"/>
        </y:ShapeNode>
      </data>
    </node>
    <node id="n3">
      <data key="d6">
        <y:ShapeNode>
          <y:Geometry height="45.18589045719682" width="74.62792297625197" x="-71.56639301454462" y="95.8625535434756"/>
          <y:Fill color="#3079ED" transparent="false"/>
          <y:BorderStyle color="#000000" type="line" width="1.0"/>
          <y:NodeLabel alignment="center" autoSizePolicy="content" fontFamily="Dialog" fontSize="12" fontStyle="plain" hasBackgroundColor="false" hasLineColor="false" height="17.96875" modelName="custom" textColor="#FFFFFF" visible="true" width="45.35546875" x="14.636227113125983" y="13.60857022859841">snpSift<y:LabelModel>
              <y:SmartNodeLabelModel distance="4.0"/>
            </y:LabelModel>
            <y:ModelParameter>
              <y:SmartNodeLabelModelParameter labelRatioX="0.0" labelRatioY="0.0" nodeRatioX="0.0" nodeRatioY="0.0" offsetX="0.0" offsetY="0.0" upX="0.0" upY="-1.0"/>
            </y:ModelParameter>
          </y:NodeLabel>
          <y:Shape type="roundrectangle"/>
        </y:ShapeNode>
      </data>
    </node>
    <node id="n4">
      <data key="d6">
        <y:ShapeNode>
          <y:Geometry height="45.18589045719682" width="74.62792297625197" x="-71.56639301454462" y="159.55751203871978"/>
          <y:Fill color="#3079ED" transparent="false"/>
          <y:BorderStyle color="#000000" type="line" width="1.0"/>
          <y:NodeLabel alignment="center" autoSizePolicy="content" fontFamily="Dialog" fontSize="12" fontStyle="plain" hasBackgroundColor="false" hasLineColor="false" height="17.96875" modelName="custom" textColor="#FFFFFF" visible="true" width="27.02734375" x="23.800289613125983" y="13.60857022859841">VEP<y:LabelModel>
              <y:SmartNodeLabelModel distance="4.0"/>
            </y:LabelModel>
            <y:ModelParameter>
              <y:SmartNodeLabelModelParameter labelRatioX="0.0" labelRatioY="0.0" nodeRatioX="0.0" nodeRatioY="0.0" offsetX="0.0" offsetY="0.0" upX="0.0" upY="-1.0"/>
            </y:ModelParameter>
          </y:NodeLabel>
          <y:Shape type="roundrectangle"/>
        </y:ShapeNode>
      </data>
    </node>
    <node id="n5">
      <data key="d6">
        <y:ShapeNode>
          <y:Geometry height="45.18589045719682" width="74.62792297625197" x="-71.56639301454462" y="223.25247053396396"/>
          <y:Fill color="#3079ED" transparent="false"/>
          <y:BorderStyle color="#000000" type="line" width="1.0"/>
          <y:NodeLabel alignment="center" autoSizePolicy="content" fontFamily="Dialog" fontSize="12" fontStyle="plain" hasBackgroundColor="false" hasLineColor="false" height="17.96875" modelName="custom" textColor="#FFFFFF" visible="true" width="41.916015625" x="16.355953675625983" y="13.60857022859841">HGMD<y:LabelModel>
              <y:SmartNodeLabelModel distance="4.0"/>
            </y:LabelModel>
            <y:ModelParameter>
              <y:SmartNodeLabelModelParameter labelRatioX="0.0" labelRatioY="0.0" nodeRatioX="0.0" nodeRatioY="0.0" offsetX="0.0" offsetY="0.0" upX="0.0" upY="-1.0"/>
            </y:ModelParameter>
          </y:NodeLabel>
          <y:Shape type="roundrectangle"/>
        </y:ShapeNode>
      </data>
    </node>
    <node id="n6">
      <data key="d6">
        <y:ShapeNode>
          <y:Geometry height="45.18589045719682" width="74.62792297625197" x="-71.56639301454462" y="286.94742902920814"/>
          <y:Fill color="#3079ED" transparent="false"/>
          <y:BorderStyle color="#000000" type="line" width="1.0"/>
          <y:NodeLabel alignment="center" autoSizePolicy="content" fontFamily="Dialog" fontSize="12" fontStyle="plain" hasBackgroundColor="false" hasLineColor="false" height="17.96875" modelName="custom" textColor="#FFFFFF" visible="true" width="54.25" x="10.188961488125983" y="13.60857022859841">HI Score<y:LabelModel>
              <y:SmartNodeLabelModel distance="4.0"/>
            </y:LabelModel>
            <y:ModelParameter>
              <y:SmartNodeLabelModelParameter labelRatioX="0.0" labelRatioY="0.0" nodeRatioX="0.0" nodeRatioY="0.0" offsetX="0.0" offsetY="0.0" upX="0.0" upY="-1.0"/>
            </y:ModelParameter>
          </y:NodeLabel>
          <y:Shape type="roundrectangle"/>
        </y:ShapeNode>
      </data>
    </node>
    <node id="n7">
      <data key="d6">
        <y:ShapeNode>
          <y:Geometry height="45.18589045719682" width="74.62792297625197" x="-71.56639301454462" y="350.6423875244523"/>
          <y:Fill color="#3079ED" transparent="false"/>
          <y:BorderStyle color="#000000" type="line" width="1.0"/>
          <y:NodeLabel alignment="center" autoSizePolicy="content" fontFamily="Dialog" fontSize="12" fontStyle="plain" hasBackgroundColor="false" hasLineColor="false" height="17.96875" modelName="custom" textColor="#FFFFFF" visible="true" width="44.93359375" x="14.847164613125983" y="13.60857022859841">dbnfsp<y:LabelModel>
              <y:SmartNodeLabelModel distance="4.0"/>
            </y:LabelModel>
            <y:ModelParameter>
              <y:SmartNodeLabelModelParameter labelRatioX="0.0" labelRatioY="0.0" nodeRatioX="0.0" nodeRatioY="0.0" offsetX="0.0" offsetY="0.0" upX="0.0" upY="-1.0"/>
            </y:ModelParameter>
          </y:NodeLabel>
          <y:Shape type="roundrectangle"/>
        </y:ShapeNode>
      </data>
    </node>
    <node id="n8">
      <data key="d6">
        <y:ShapeNode>
          <y:Geometry height="45.18589045719682" width="74.62792297625197" x="-71.56639301454462" y="414.3373460196965"/>
          <y:Fill color="#3079ED" transparent="false"/>
          <y:BorderStyle color="#000000" type="line" width="1.0"/>
          <y:NodeLabel alignment="center" autoSizePolicy="content" fontFamily="Dialog" fontSize="12" fontStyle="plain" hasBackgroundColor="false" hasLineColor="false" height="31.9375" modelName="custom" textColor="#FFFFFF" visible="true" width="63.80078125" x="5.413570863125983" y="6.62419522859841">VCF 
Annotator<y:LabelModel>
              <y:SmartNodeLabelModel distance="4.0"/>
            </y:LabelModel>
            <y:ModelParameter>
              <y:SmartNodeLabelModelParameter labelRatioX="0.0" labelRatioY="0.0" nodeRatioX="0.0" nodeRatioY="0.0" offsetX="0.0" offsetY="0.0" upX="0.0" upY="-1.0"/>
            </y:ModelParameter>
          </y:NodeLabel>
          <y:Shape type="roundrectangle"/>
        </y:ShapeNode>
      </data>
    </node>
    <node id="n9">
      <data key="d6">
        <y:ShapeNode>
          <y:Geometry height="39.72015514406286" width="132.88852392113387" x="254.4342002716263" y="228.71820584709792"/>
          <y:Fill color="#3079ED" transparent="false"/>
          <y:BorderStyle color="#000000" type="line" width="1.0"/>
          <y:NodeLabel alignment="center" autoSizePolicy="content" fontFamily="Dialog" fontSize="12" fontStyle="plain" hasBackgroundColor="false" hasLineColor="false" height="17.96875" modelName="custom" textColor="#FFFFFF" visible="true" width="41.669921875" x="45.609301023066934" y="10.875702572031429">Merge<y:LabelModel>
              <y:SmartNodeLabelModel distance="4.0"/>
            </y:LabelModel>
            <y:ModelParameter>
              <y:SmartNodeLabelModelParameter labelRatioX="0.0" labelRatioY="0.0" nodeRatioX="0.0" nodeRatioY="0.0" offsetX="0.0" offsetY="0.0" upX="0.0" upY="-1.0"/>
            </y:ModelParameter>
          </y:NodeLabel>
          <y:Shape type="roundrectangle"/>
        </y:ShapeNode>
      </data>
    </node>
    <node id="n10">
      <data key="d4"/>
      <data key="d5"/>
      <data key="d6">
        <y:SVGNode>
          <y:Geometry height="100.0" width="60.0" x="-643.8088623802032" y="182.2703206687244"/>
          <y:Fill color="#FFCC00" transparent="false"/>
          <y:BorderStyle color="#000000" type="line" width="1.0"/>
          <y:NodeLabel alignment="center" autoSizePolicy="content" fontFamily="Dialog" fontSize="13" fontStyle="plain" hasBackgroundColor="false" hasLineColor="false" height="19.1328125" modelName="custom" textColor="#000000" visible="true" width="107.71435546875" x="-23.857177734375" y="104.0">Scientist/Doctor<y:LabelModel>
              <y:SmartNodeLabelModel distance="4.0"/>
            </y:LabelModel>
            <y:ModelParameter>
              <y:SmartNodeLabelModelParameter labelRatioX="0.0" labelRatioY="-0.5" nodeRatioX="0.0" nodeRatioY="0.5" offsetX="0.0" offsetY="4.0" upX="0.0" upY="-1.0"/>
            </y:ModelParameter>
          </y:NodeLabel>
          <y:SVGNodeProperties usingVisualBounds="false"/>
          <y:SVGModel svgBoundsPolicy="0">
            <y:SVGContent refid="1"/>
          </y:SVGModel>
        </y:SVGNode>
      </data>
    </node>
    <node id="n11">
      <data key="d5"/>
      <data key="d6">
        <y:GenericNode configuration="com.yworks.flowchart.dataBase">
          <y:Geometry height="39.72015514406286" width="74.62792297625197" x="18.75873895999092" y="495.4825426685152"/>
          <y:Fill color="#E8EEF7" color2="#B7C9E3" transparent="false"/>
          <y:BorderStyle color="#000000" type="line" width="1.0"/>
          <y:NodeLabel alignment="center" autoSizePolicy="content" fontFamily="Dialog" fontSize="8" fontStyle="plain" hasBackgroundColor="false" hasLineColor="false" height="13.3125" modelName="custom" textColor="#000000" visible="true" width="32.02734375" x="21.300289613125983" y="13.2038275720314">Clinvar<y:LabelModel>
              <y:SmartNodeLabelModel distance="4.0"/>
            </y:LabelModel>
            <y:ModelParameter>
              <y:SmartNodeLabelModelParameter labelRatioX="0.0" labelRatioY="0.0" nodeRatioX="0.0" nodeRatioY="0.0" offsetX="0.0" offsetY="0.0" upX="0.0" upY="-1.0"/>
            </y:ModelParameter>
          </y:NodeLabel>
        </y:GenericNode>
      </data>
    </node>
    <node id="n12">
      <data key="d5"/>
      <data key="d6">
        <y:ShapeNode>
          <y:Geometry height="57.599999999999994" width="80.0" x="23.06152996170735" y="153.35045726731818"/>
          <y:Fill color="#FFCC00" transparent="false"/>
          <y:BorderStyle color="#000000" type="line" width="1.0"/>
          <y:NodeLabel alignment="center" autoSizePolicy="content" fontFamily="Dialog" fontSize="12" fontStyle="plain" hasBackgroundColor="false" hasLineColor="false" height="17.96875" modelName="custom" textColor="#000000" visible="true" width="22.515625" x="28.7421875" y="19.815624999999997">sift<y:LabelModel>
              <y:SmartNodeLabelModel distance="4.0"/>
            </y:LabelModel>
            <y:ModelParameter>
              <y:SmartNodeLabelModelParameter labelRatioX="0.0" labelRatioY="0.0" nodeRatioX="0.0" nodeRatioY="0.0" offsetX="0.0" offsetY="0.0" upX="0.0" upY="-1.0"/>
            </y:ModelParameter>
          </y:NodeLabel>
          <y:Shape type="ellipse"/>
        </y:ShapeNode>
      </data>
    </node>
    <node id="n13">
      <data key="d5"/>
      <data key="d6">
        <y:ShapeNode>
          <y:Geometry height="57.599999999999994" width="80.0" x="109.57921991767688" y="153.35045726731818"/>
          <y:Fill color="#FFCC00" transparent="false"/>
          <y:BorderStyle color="#000000" type="line" width="1.0"/>
          <y:NodeLabel alignment="center" autoSizePolicy="content" fontFamily="Dialog" fontSize="12" fontStyle="plain" hasBackgroundColor="false" hasLineColor="false" height="17.96875" modelName="custom" textColor="#000000" visible="true" width="67.240234375" x="6.3798828125" y="19.815624999999997">polyphen2<y:LabelModel>
              <y:SmartNodeLabelModel distance="4.0"/>
            </y:LabelModel>
            <y:ModelParameter>
              <y:SmartNodeLabelModelParameter labelRatioX="0.0" labelRatioY="0.0" nodeRatioX="0.0" nodeRatioY="0.0" offsetX="0.0" offsetY="0.0" upX="0.0" upY="-1.0"/>
            </y:ModelParameter>
          </y:NodeLabel>
          <y:Shape type="ellipse"/>
        </y:ShapeNode>
      </data>
    </node>
    <node id="n14">
      <data key="d5"/>
      <data key="d6">
        <y:ShapeNode>
          <y:Geometry height="57.599999999999994" width="80.0" x="196.09690987364638" y="153.3504572673182"/>
          <y:Fill color="#FFCC00" transparent="false"/>
          <y:BorderStyle color="#000000" type="line" width="1.0"/>
          <y:NodeLabel alignment="center" autoSizePolicy="content" fontFamily="Dialog" fontSize="12" fontStyle="plain" hasBackgroundColor="false" hasLineColor="false" height="17.96875" modelName="custom" textColor="#000000" visible="true" width="43.87890625" x="18.060546875" y="19.815624999999997">condel<y:LabelModel>
              <y:SmartNodeLabelModel distance="4.0"/>
            </y:LabelModel>
            <y:ModelParameter>
              <y:SmartNodeLabelModelParameter labelRatioX="0.0" labelRatioY="0.0" nodeRatioX="0.0" nodeRatioY="0.0" offsetX="0.0" offsetY="0.0" upX="0.0" upY="-1.0"/>
            </y:ModelParameter>
          </y:NodeLabel>
          <y:Shape type="ellipse"/>
        </y:ShapeNode>
      </data>
    </node>
    <node id="n15">
      <data key="d5"/>
      <data key="d6">
        <y:ShapeNode>
          <y:Geometry height="57.599999999999994" width="80.0" x="23.06152996170735" y="89.655498772074"/>
          <y:Fill color="#FFCC00" transparent="false"/>
          <y:BorderStyle color="#000000" type="line" width="1.0"/>
          <y:NodeLabel alignment="center" autoSizePolicy="content" fontFamily="Dialog" fontSize="12" fontStyle="plain" hasBackgroundColor="false" hasLineColor="false" height="31.9375" modelName="custom" textColor="#000000" visible="true" width="82.9140625" x="-1.45703125" y="12.831250000000011">vartype
ex. HET/HOM<y:LabelModel>
              <y:SmartNodeLabelModel distance="4.0"/>
            </y:LabelModel>
            <y:ModelParameter>
              <y:SmartNodeLabelModelParameter labelRatioX="0.0" labelRatioY="0.0" nodeRatioX="0.0" nodeRatioY="0.0" offsetX="0.0" offsetY="0.0" upX="0.0" upY="-1.0"/>
            </y:ModelParameter>
          </y:NodeLabel>
          <y:Shape type="ellipse"/>
        </y:ShapeNode>
      </data>
    </node>
    <node id="n16">
      <data key="d5"/>
      <data key="d6">
        <y:ShapeNode>
          <y:Geometry height="57.599999999999994" width="80.0" x="33.06152996170735" y="28.64443055764879"/>
          <y:Fill color="#FFCC00" transparent="false"/>
          <y:BorderStyle color="#000000" type="line" width="1.0"/>
          <y:NodeLabel alignment="center" autoSizePolicy="content" fontFamily="Dialog" fontSize="12" fontStyle="plain" hasBackgroundColor="false" hasLineColor="false" height="17.96875" modelName="custom" textColor="#000000" visible="true" width="159.572265625" x="-39.7861328125" y="19.815624999999997">Impact, Func Class, Effect<y:LabelModel>
              <y:SmartNodeLabelModel distance="4.0"/>
            </y:LabelModel>
            <y:ModelParameter>
              <y:SmartNodeLabelModelParameter labelRatioX="0.0" labelRatioY="0.0" nodeRatioX="0.0" nodeRatioY="0.0" offsetX="0.0" offsetY="0.0" upX="0.0" upY="-1.0"/>
            </y:ModelParameter>
          </y:NodeLabel>
          <y:Shape type="ellipse"/>
        </y:ShapeNode>
      </data>
    </node>
    <node id="n17">
      <data key="d5"/>
      <data key="d6">
        <y:ShapeNode>
          <y:Geometry height="57.599999999999994" width="80.0" x="23.06152996170735" y="282.5054933345937"/>
          <y:Fill color="#FFCC00" transparent="false"/>
          <y:BorderStyle color="#000000" type="line" width="1.0"/>
          <y:NodeLabel alignment="center" autoSizePolicy="content" fontFamily="Dialog" fontSize="12" fontStyle="plain" hasBackgroundColor="false" hasLineColor="false" height="17.96875" modelName="custom" textColor="#000000" visible="true" width="108.2265625" x="-14.11328125" y="19.81562500000001">haploinsuficiency<y:LabelModel>
              <y:SmartNodeLabelModel distance="4.0"/>
            </y:LabelModel>
            <y:ModelParameter>
              <y:SmartNodeLabelModelParameter labelRatioX="0.0" labelRatioY="0.0" nodeRatioX="0.0" nodeRatioY="0.0" offsetX="0.0" offsetY="0.0" upX="0.0" upY="-1.0"/>
            </y:ModelParameter>
          </y:NodeLabel>
          <y:Shape type="ellipse"/>
        </y:ShapeNode>
      </data>
    </node>
    <node id="n18">
      <data key="d5"/>
      <data key="d6">
        <y:ShapeNode>
          <y:Geometry height="57.599999999999994" width="80.0" x="23.06152996170735" y="344.4353327530507"/>
          <y:Fill color="#FFCC00" transparent="false"/>
          <y:BorderStyle color="#000000" type="line" width="1.0"/>
          <y:NodeLabel alignment="center" autoSizePolicy="content" fontFamily="Dialog" fontSize="12" fontStyle="plain" hasBackgroundColor="false" hasLineColor="false" height="17.96875" modelName="custom" textColor="#000000" visible="true" width="39.068359375" x="20.4658203125" y="19.81562500000001">CADD<y:LabelModel>
              <y:SmartNodeLabelModel distance="4.0"/>
            </y:LabelModel>
            <y:ModelParameter>
              <y:SmartNodeLabelModelParameter labelRatioX="0.0" labelRatioY="0.0" nodeRatioX="0.0" nodeRatioY="0.0" offsetX="0.0" offsetY="0.0" upX="0.0" upY="-1.0"/>
            </y:ModelParameter>
          </y:NodeLabel>
          <y:Shape type="ellipse"/>
        </y:ShapeNode>
      </data>
    </node>
    <node id="n19">
      <data key="d5"/>
      <data key="d6">
        <y:ShapeNode>
          <y:Geometry height="57.599999999999994" width="80.0" x="114.68305992341465" y="344.4353327530507"/>
          <y:Fill color="#FFCC00" transparent="false"/>
          <y:BorderStyle color="#000000" type="line" width="1.0"/>
          <y:NodeLabel alignment="center" autoSizePolicy="content" fontFamily="Dialog" fontSize="12" fontStyle="plain" hasBackgroundColor="false" hasLineColor="false" height="17.96875" modelName="custom" textColor="#000000" visible="true" width="34.73828125" x="22.630859375" y="19.81562500000001">VEST<y:LabelModel>
              <y:SmartNodeLabelModel distance="4.0"/>
            </y:LabelModel>
            <y:ModelParameter>
              <y:SmartNodeLabelModelParameter labelRatioX="0.0" labelRatioY="0.0" nodeRatioX="0.0" nodeRatioY="0.0" offsetX="0.0" offsetY="0.0" upX="0.0" upY="-1.0"/>
            </y:ModelParameter>
          </y:NodeLabel>
          <y:Shape type="ellipse"/>
        </y:ShapeNode>
      </data>
    </node>
    <node id="n20">
      <data key="d5"/>
      <data key="d6">
        <y:GenericNode configuration="com.yworks.flowchart.dataBase">
          <y:Geometry height="39.72015514406286" width="74.62792297625197" x="18.75873895999092" y="471.7554878971136"/>
          <y:Fill color="#E8EEF7" color2="#B7C9E3" transparent="false"/>
          <y:BorderStyle color="#000000" type="line" width="1.0"/>
          <y:NodeLabel alignment="center" autoSizePolicy="content" fontFamily="Dialog" fontSize="8" fontStyle="plain" hasBackgroundColor="false" hasLineColor="false" height="13.3125" modelName="custom" textColor="#000000" visible="true" width="62.328125" x="6.149898988125983" y="13.203827572031457">1000Genomes<y:LabelModel>
              <y:SmartNodeLabelModel distance="4.0"/>
            </y:LabelModel>
            <y:ModelParameter>
              <y:SmartNodeLabelModelParameter labelRatioX="0.0" labelRatioY="0.0" nodeRatioX="0.0" nodeRatioY="0.0" offsetX="0.0" offsetY="0.0" upX="0.0" upY="-1.0"/>
            </y:ModelParameter>
          </y:NodeLabel>
        </y:GenericNode>
      </data>
    </node>
    <node id="n21">
      <data key="d5"/>
      <data key="d6">
        <y:GenericNode configuration="com.yworks.flowchart.dataBase">
          <y:Geometry height="39.72015514406286" width="74.62792297625197" x="18.75873895999092" y="446.4353327530507"/>
          <y:Fill color="#E8EEF7" color2="#B7C9E3" transparent="false"/>
          <y:BorderStyle color="#000000" type="line" width="1.0"/>
          <y:NodeLabel alignment="center" autoSizePolicy="content" fontFamily="Dialog" fontSize="8" fontStyle="plain" hasBackgroundColor="false" hasLineColor="false" height="13.3125" modelName="custom" textColor="#000000" visible="true" width="46.8046875" x="13.911617738125983" y="13.203827572031344">DBSNP138<y:LabelModel>
              <y:SmartNodeLabelModel distance="4.0"/>
            </y:LabelModel>
            <y:ModelParameter>
              <y:SmartNodeLabelModelParameter labelRatioX="0.0" labelRatioY="0.5" nodeRatioX="0.0" nodeRatioY="0.1675786505832646" offsetX="0.0" offsetY="0.0" upX="0.0" upY="-1.0"/>
            </y:ModelParameter>
          </y:NodeLabel>
        </y:GenericNode>
      </data>
    </node>
    <node id="n22">
      <data key="d5"/>
      <data key="d6">
        <y:ShapeNode>
          <y:Geometry height="30.0" width="30.0" x="-508.82240834499925" y="220.66319179000033"/>
          <y:Fill color="#FFCC00" transparent="false"/>
          <y:BorderStyle color="#000000" type="line" width="1.0"/>
          <y:NodeLabel alignment="center" autoSizePolicy="content" fontFamily="Dialog" fontSize="12" fontStyle="plain" hasBackgroundColor="false" hasLineColor="false" height="17.96875" modelName="custom" textColor="#000000" visible="true" width="27.490234375" x="1.2548828125" y="6.015625">VCF<y:LabelModel>
              <y:SmartNodeLabelModel distance="4.0"/>
            </y:LabelModel>
            <y:ModelParameter>
              <y:SmartNodeLabelModelParameter labelRatioX="0.0" labelRatioY="0.0" nodeRatioX="0.0" nodeRatioY="0.0" offsetX="0.0" offsetY="0.0" upX="0.0" upY="-1.0"/>
            </y:ModelParameter>
          </y:NodeLabel>
          <y:Shape type="parallelogram"/>
        </y:ShapeNode>
      </data>
    </node>
    <node id="n23">
      <data key="d5"/>
      <data key="d6">
        <y:ShapeNode>
          <y:Geometry height="30.0" width="30.0" x="473.8551833100008" y="233.57828341912935"/>
          <y:Fill color="#FFCC00" transparent="false"/>
          <y:BorderStyle color="#000000" type="line" width="1.0"/>
          <y:NodeLabel alignment="center" autoSizePolicy="content" fontFamily="Dialog" fontSize="12" fontStyle="plain" hasBackgroundColor="false" hasLineColor="false" height="17.96875" modelName="custom" textColor="#000000" visible="true" width="27.490234375" x="1.2548828125" y="6.015625">VCF<y:LabelModel>
              <y:SmartNodeLabelModel distance="4.0"/>
            </y:LabelModel>
            <y:ModelParameter>
              <y:SmartNodeLabelModelParameter labelRatioX="0.0" labelRatioY="0.0" nodeRatioX="0.0" nodeRatioY="0.0" offsetX="0.0" offsetY="0.0" upX="0.0" upY="-1.0"/>
            </y:ModelParameter>
          </y:NodeLabel>
          <y:Shape type="parallelogram"/>
        </y:ShapeNode>
      </data>
    </node>
    <edge id="e0" source="n0" target="n1">
      <data key="d10">
        <y:PolyLineEdge>
          <y:Path sx="0.0" sy="0.0" tx="0.0" ty="0.0"/>
          <y:LineStyle color="#000000" type="line" width="1.0"/>
          <y:Arrows source="none" target="standard"/>
          <y:BendStyle smoothed="false"/>
        </y:PolyLineEdge>
      </data>
    </edge>
    <edge id="e1" source="n1" target="n2">
      <data key="d10">
        <y:PolyLineEdge>
          <y:Path sx="0.0" sy="0.0" tx="0.0" ty="0.0"/>
          <y:LineStyle color="#000000" type="line" width="1.0"/>
          <y:Arrows source="none" target="standard"/>
          <y:BendStyle smoothed="false"/>
        </y:PolyLineEdge>
      </data>
    </edge>
    <edge id="e2" source="n1" target="n3">
      <data key="d10">
        <y:PolyLineEdge>
          <y:Path sx="0.0" sy="0.0" tx="0.0" ty="0.0"/>
          <y:LineStyle color="#000000" type="line" width="1.0"/>
          <y:Arrows source="none" target="standard"/>
          <y:BendStyle smoothed="false"/>
        </y:PolyLineEdge>
      </data>
    </edge>
    <edge id="e3" source="n1" target="n4">
      <data key="d10">
        <y:PolyLineEdge>
          <y:Path sx="0.0" sy="0.0" tx="0.0" ty="0.0"/>
          <y:LineStyle color="#000000" type="line" width="1.0"/>
          <y:Arrows source="none" target="standard"/>
          <y:BendStyle smoothed="false"/>
        </y:PolyLineEdge>
      </data>
    </edge>
    <edge id="e4" source="n1" target="n5">
      <data key="d9"/>
      <data key="d10">
        <y:PolyLineEdge>
          <y:Path sx="0.0" sy="0.0" tx="0.0" ty="0.0"/>
          <y:LineStyle color="#000000" type="line" width="1.0"/>
          <y:Arrows source="none" target="standard"/>
          <y:BendStyle smoothed="false"/>
        </y:PolyLineEdge>
      </data>
    </edge>
    <edge id="e5" source="n1" target="n6">
      <data key="d9"/>
      <data key="d10">
        <y:PolyLineEdge>
          <y:Path sx="0.0" sy="0.0" tx="0.0" ty="0.0"/>
          <y:LineStyle color="#000000" type="line" width="1.0"/>
          <y:Arrows source="none" target="standard"/>
          <y:BendStyle smoothed="false"/>
        </y:PolyLineEdge>
      </data>
    </edge>
    <edge id="e6" source="n1" target="n7">
      <data key="d9"/>
      <data key="d10">
        <y:PolyLineEdge>
          <y:Path sx="0.0" sy="0.0" tx="0.0" ty="0.0"/>
          <y:LineStyle color="#000000" type="line" width="1.0"/>
          <y:Arrows source="none" target="standard"/>
          <y:BendStyle smoothed="false"/>
        </y:PolyLineEdge>
      </data>
    </edge>
    <edge id="e7" source="n1" target="n8">
      <data key="d9"/>
      <data key="d10">
        <y:PolyLineEdge>
          <y:Path sx="0.0" sy="0.0" tx="0.0" ty="0.0"/>
          <y:LineStyle color="#000000" type="line" width="1.0"/>
          <y:Arrows source="none" target="standard"/>
          <y:BendStyle smoothed="false"/>
        </y:PolyLineEdge>
      </data>
    </edge>
    <edge id="e8" source="n22" target="n0">
      <data key="d9"/>
      <data key="d10">
        <y:PolyLineEdge>
          <y:Path sx="0.0" sy="0.0" tx="0.0" ty="0.0"/>
          <y:LineStyle color="#000000" type="line" width="1.0"/>
          <y:Arrows source="none" target="standard"/>
          <y:BendStyle smoothed="false"/>
        </y:PolyLineEdge>
      </data>
    </edge>
    <edge id="e9" source="n9" target="n23">
      <data key="d9"/>
      <data key="d10">
        <y:PolyLineEdge>
          <y:Path sx="0.0" sy="0.0" tx="0.0" ty="0.0"/>
          <y:LineStyle color="#000000" type="line" width="1.0"/>
          <y:Arrows source="none" target="standard"/>
          <y:BendStyle smoothed="false"/>
        </y:PolyLineEdge>
      </data>
    </edge>
    <edge id="e10" source="n5" target="n9">
      <data key="d9"/>
      <data key="d10">
        <y:PolyLineEdge>
          <y:Path sx="0.0" sy="0.0" tx="0.0" ty="0.0">
            <y:Point x="252.49009165500013" y="245.84541576256237"/>
          </y:Path>
          <y:LineStyle color="#000000" type="line" width="1.0"/>
          <y:Arrows source="none" target="standard"/>
          <y:BendStyle smoothed="false"/>
        </y:PolyLineEdge>
      </data>
    </edge>
  </graph>
  <data key="d0">
    <y:Resources>
      <y:Resource id="1">&lt;?xml version="1.0" encoding="UTF-8" standalone="no"?&gt;
&lt;!-- Created with Inkscape (http://www.inkscape.org/) --&gt;
&lt;svg
   xmlns:dc="http://purl.org/dc/elements/1.1/"
   xmlns:cc="http://web.resource.org/cc/"
   xmlns:rdf="http://www.w3.org/1999/02/22-rdf-syntax-ns#"
   xmlns:svg="http://www.w3.org/2000/svg"
   xmlns="http://www.w3.org/2000/svg"
   xmlns:sodipodi="http://sodipodi.sourceforge.net/DTD/sodipodi-0.dtd"
   xmlns:inkscape="http://www.inkscape.org/namespaces/inkscape"
   width="41"
   height="68.997391"
   id="svg2"
   sodipodi:version="0.32"
   inkscape:version="0.45.1"
   sodipodi:docbase="C:\Daten\alberts\projects\yfx"
   sodipodi:docname="uml_actor.svg"
   inkscape:output_extension="org.inkscape.output.svg.inkscape"
   version="1.0"&gt;
  &lt;defs
     id="defs4" /&gt;
  &lt;sodipodi:namedview
     id="base"
     pagecolor="#ffffff"
     bordercolor="#666666"
     borderopacity="1.0"
     inkscape:pageopacity="0.0"
     inkscape:pageshadow="2"
     inkscape:zoom="2.934351"
     inkscape:cx="144.21983"
     inkscape:cy="28.533711"
     inkscape:document-units="px"
     inkscape:current-layer="layer1"
     showgrid="true"
     inkscape:window-width="1280"
     inkscape:window-height="968"
     inkscape:window-x="-4"
     inkscape:window-y="-4"
     width="48px"
     height="48px"
     showborder="false"
     inkscape:showpageshadow="false" /&gt;
  &lt;metadata
     id="metadata7"&gt;
    &lt;rdf:RDF&gt;
      &lt;cc:Work
         rdf:about=""&gt;
        &lt;dc:format&gt;image/svg+xml&lt;/dc:format&gt;
        &lt;dc:type
           rdf:resource="http://purl.org/dc/dcmitype/StillImage" /&gt;
      &lt;/cc:Work&gt;
    &lt;/rdf:RDF&gt;
  &lt;/metadata&gt;
  &lt;g
     inkscape:label="Ebene 1"
     inkscape:groupmode="layer"
     id="layer1"
     transform="translate(-29.5,-42.959476)"&gt;
    &lt;a
       id="a3142"
       transform="matrix(1.0873906,0,0,1,-4.4741999,0)"&gt;
      &lt;path
         transform="translate(11.586889,5.2908993)"
         d="M 47.02914 47.36993 A 8.5197716 9.2013531 0 1 1  29.989597,47.36993 A 8.5197716 9.2013531 0 1 1  47.02914 47.36993 z"
         sodipodi:ry="9.2013531"
         sodipodi:rx="8.5197716"
         sodipodi:cy="47.36993"
         sodipodi:cx="38.509369"
         id="path2160"
         style="fill:none;fill-rule:evenodd;stroke:#000000;stroke-width:1px;stroke-linecap:butt;stroke-linejoin:miter;stroke-opacity:1"
         sodipodi:type="arc" /&gt;
    &lt;/a&gt;
    &lt;path
       sodipodi:type="arc"
       style="fill:none"
       id="path3134"
       sodipodi:cx="43.962021"
       sodipodi:cy="48.392303"
       sodipodi:rx="3.7486994"
       sodipodi:ry="0"
       d="M 47.71072 48.392303 A 3.7486994 0 0 1 1  40.213321,48.392303 A 3.7486994 0 0 1 1  47.71072 48.392303 z" /&gt;
    &lt;path
       style="fill:none;fill-rule:evenodd;stroke:#000000;stroke-width:1.24319649px;stroke-linecap:butt;stroke-linejoin:miter;stroke-opacity:1"
       d="M 50,61.33709 C 50,91.363211 50,92.247838 50,92.247838"
       id="path3136" /&gt;
    &lt;path
       style="fill:none;fill-rule:evenodd;stroke:#000000;stroke-width:1px;stroke-linecap:butt;stroke-linejoin:miter;stroke-opacity:1"
       d="M 69.760668,72.362183 C 69.760668,72.362183 69.760668,72.362183 50.239332,72.362183 C 30.239332,72.362183 30.239332,72.362183 30.239332,72.362183 L 30.239332,72.362183"
       id="path3138" /&gt;
    &lt;path
       style="fill:none;fill-rule:evenodd;stroke:#000000;stroke-width:1px;stroke-linecap:butt;stroke-linejoin:miter;stroke-opacity:1"
       d="M 30,111.45687 C 30,111.45687 30,111.45687 50,92.013532 C 70,111.45687 70,111.45687 70,111.45687"
       id="path3140" /&gt;
  &lt;/g&gt;
&lt;/svg&gt;
</y:Resource>
    </y:Resources>
  </data>
</graphml>
