# Supplementary material for: Mendel,MD: A user-friendly open-source web tool for analyzing WES and WGS in the diagnosis of patients with Mendelian disorders
Source: PLoS Comput Biol. 2017 Jun 8;13(6):e1005520. doi: 10.1371/journal.pcbi.1005520 (PMC5464533; doi:10.1371/journal.pcbi.1005520)
Supplement: S1 Code — Last version of the source-code of Mendel,MD. (ZIP) [file pcbi.1005520.s004.zip › mendelmd-master/docs/make.bat]

@ECHO OFF

pushd %~dp0

REM Command file for Sphinx documentation

if "%SPHINXBUILD%" == "" (
	set SPHINXBUILD=sphinx-build
)
set SOURCEDIR=source
set BUILDDIR=build
set SPHINXPROJ=MendelMD

if "%1" == "" goto help

%SPHINXBUILD% >NUL 2>NUL
if errorlevel 9009 (
	echo.
	echo.The 'sphinx-build' command was not found. Make sure you have Sphinx
	echo.installed, then set the SPHINXBUILD environment variable to point
	echo.to the full path of the 'sphinx-build' executable. Alternatively you
	echo.may add the Sphinx directory to PATH.
	echo.
	echo.If you don't have Sphinx installed, grab it from
	echo.http://sphinx-doc.org/
	exit /b 1
)

%SPHINXBUILD% -M %1 %SOURCEDIR% %BUILDDIR% %SPHINXOPTS%
goto end

:help
%SPHINXBUILD% -M help %SOURCEDIR% %BUILDDIR% %SPHINXOPTS%

:end
popd
