# Supplementary material for: Mendel,MD: A user-friendly open-source web tool for analyzing WES and WGS in the diagnosis of patients with Mendelian disorders
Source: PLoS Comput Biol. 2017 Jun 8;13(6):e1005520. doi: 10.1371/journal.pcbi.1005520 (PMC5464533; doi:10.1371/journal.pcbi.1005520)
Supplement: S1 Code — Last version of the source-code of Mendel,MD. (ZIP) [file pcbi.1005520.s004.zip › mendelmd-master/docs/source/extension.rst]

Extension
=========

Here we describe the steps to extend Mendel,MD and add a new options for annotation and filtering.

1)	Create the necessary field to store this data on variants/models.py app.
2)	Create the form to filter this data (Ex. slide, select box or input text field) on filter_analysis/forms.py
3)	Create the method that will filter this field on filter_analysis/filter_variants.py.
4)	Add the field as a column in the filter_analysis/templates of the variants template form.
