# Supplementary material for: Mendel,MD: A user-friendly open-source web tool for analyzing WES and WGS in the diagnosis of patients with Mendelian disorders
Source: PLoS Comput Biol. 2017 Jun 8;13(6):e1005520. doi: 10.1371/journal.pcbi.1005520 (PMC5464533; doi:10.1371/journal.pcbi.1005520)
Supplement: S1 Code — Last version of the source-code of Mendel,MD. (ZIP) [file pcbi.1005520.s004.zip › mendelmd-master/docs/source/index.rst]

.. Mendel,MD documentation master file, created by
   sphinx-quickstart on Thu Apr 13 20:08:17 2017.
   You can adapt this file completely to your liking, but it should at least
   contain the root `toctree` directive.

Welcome to Mendel,MD's documentation!
=====================================

.. toctree::
   :maxdepth: 2
   :caption: Contents:

   installation
   annotation
   clinical_cases
   filter_analysis
   extension


Indices and tables
==================

* :ref:`genindex`
* :ref:`modindex`
* :ref:`search`
