# Supplementary material for: Mendel,MD: A user-friendly open-source web tool for analyzing WES and WGS in the diagnosis of patients with Mendelian disorders
Source: PLoS Comput Biol. 2017 Jun 8;13(6):e1005520. doi: 10.1371/journal.pcbi.1005520 (PMC5464533; doi:10.1371/journal.pcbi.1005520)
Supplement: S1 Code — Last version of the source-code of Mendel,MD. (ZIP) [file pcbi.1005520.s004.zip › mendelmd-master/mendelmd]

#!/bin/bash

if [ $1 = "install" ] ; then
 
    pip install cython
    pip install pynnotator
    pynnotator install
    pip install -r mendelmd_source/requirements.stable.txt 

fi


#check if repository exists
# git clone https://raonyguimaraes@bitbucket.org/raonyguimaraes/mendelmd

# cd mendelmd

# sudo apt-get install python-pip
# sudo pip install virtualenvwrapper
# source virtualenvwrapper.sh

# #check if folder exists
# mkvirtualenv mendelmd_prod

# #run annotator install.py

# pip install -r requirements.txt
# python manage.py syncdb #create superuser
# python manage.py runserver #run devserver

# #For production you need to use 
