# Supplementary material for: Mendel,MD: A user-friendly open-source web tool for analyzing WES and WGS in the diagnosis of patients with Mendelian disorders
Source: PLoS Comput Biol. 2017 Jun 8;13(6):e1005520. doi: 10.1371/journal.pcbi.1005520 (PMC5464533; doi:10.1371/journal.pcbi.1005520)
Supplement: S1 Code — Last version of the source-code of Mendel,MD. (ZIP) [file pcbi.1005520.s004.zip › mendelmd-master/mendelmd_source/Dockerfile]

FROM ubuntu:xenial
ENV PYTHONUNBUFFERED 1
RUN mkdir /code
WORKDIR /code
RUN apt-get update
RUN	apt-get install -y apt-utils
RUN	apt-get install -y libterm-readline-gnu-perl
#RUN	apt-get upgrade -y
RUN	apt-get install -y \
	bcftools build-essential ca-certificates cpanminus curl gcc git htop libbz2-dev libcgi-session-perl \
	libcurl4-openssl-dev libffi-dev liblocal-lib-perl liblzma-dev libpq-dev libssl-dev libxml2-dev make \
	pkg-config python-dev python-lxml python3 python3-dev python3-pip python3-setuptools python3-venv \
	python3-wheel software-properties-common sudo tabix unzip vcftools vim virtualenvwrapper wget zip zlib1g \
	zlib1g-dev zlibc \
    && apt-get autoremove -y \
	&& apt-get clean
RUN pip3 install -U pip
RUN pip3 install setuptools wheel
RUN pip3 install pynnotator
RUN pynnotator install
RUN locale-gen en_US.UTF-8
ENV LANG en_US.UTF-8
ENV LANGUAGE en_US:en
ENV LC_ALL en_US.UTF-8
ADD requirements.txt /code/
RUN pip3 install -r requirements.txt
#ADD . /code/
