# Supplementary material for: Mendel,MD: A user-friendly open-source web tool for analyzing WES and WGS in the diagnosis of patients with Mendelian disorders
Source: PLoS Comput Biol. 2017 Jun 8;13(6):e1005520. doi: 10.1371/journal.pcbi.1005520 (PMC5464533; doi:10.1371/journal.pcbi.1005520)
Supplement: S1 Code — Last version of the source-code of Mendel,MD. (ZIP) [file pcbi.1005520.s004.zip › mendelmd-master/mendelmd_source/apps/cases/migrations/0001_initial.py]

# -*- coding: utf-8 -*-
# Generated by Django 1.11 on 2017-04-26 11:25
from __future__ import unicode_literals

from django.conf import settings
from django.db import migrations, models
import django.db.models.deletion


class Migration(migrations.Migration):

    initial = True

    dependencies = [
        ('individuals', '0001_initial'),
        migrations.swappable_dependency(settings.AUTH_USER_MODEL),
    ]

    operations = [
        migrations.CreateModel(
            name='Case',
            fields=[
                ('id', models.AutoField(auto_created=True, primary_key=True, serialize=False, verbose_name='ID')),
                ('status', models.CharField(choices=[('new', 'New'), ('solved', 'Solved'), ('closed', 'Closed')], default='new', max_length=100)),
                ('name', models.CharField(blank=True, max_length=600)),
                ('description', models.CharField(blank=True, max_length=600)),
                ('case_groups', models.ManyToManyField(blank=True, related_name='case_groups', to='individuals.Group', verbose_name='Groups of Cases')),
                ('cases', models.ManyToManyField(blank=True, related_name='cases', to='individuals.Individual')),
                ('children', models.ManyToManyField(blank=True, related_name='children', to='individuals.Individual')),
                ('control_groups', models.ManyToManyField(blank=True, related_name='control_groups', to='individuals.Group', verbose_name='Groups of Controls')),
                ('controls', models.ManyToManyField(blank=True, related_name='controls', to='individuals.Individual', verbose_name='Controls')),
                ('father', models.ForeignKey(blank=True, on_delete=django.db.models.deletion.CASCADE, related_name='father', to='individuals.Individual')),
                ('mother', models.ForeignKey(blank=True, on_delete=django.db.models.deletion.CASCADE, related_name='mother', to='individuals.Individual')),
                ('shared_with', models.ManyToManyField(blank=True, related_name='shared_with', to=settings.AUTH_USER_MODEL)),
                ('user', models.ForeignKey(editable=False, on_delete=django.db.models.deletion.CASCADE, to=settings.AUTH_USER_MODEL)),
            ],
        ),
    ]
