# Supplementary material for: Mendel,MD: A user-friendly open-source web tool for analyzing WES and WGS in the diagnosis of patients with Mendelian disorders
Source: PLoS Comput Biol. 2017 Jun 8;13(6):e1005520. doi: 10.1371/journal.pcbi.1005520 (PMC5464533; doi:10.1371/journal.pcbi.1005520)
Supplement: S1 Code — Last version of the source-code of Mendel,MD. (ZIP) [file pcbi.1005520.s004.zip › mendelmd-master/mendelmd_source/apps/cases/models.py]

from django.db import models
from django.contrib.auth.models import User
from individuals.models import Individual, Group

import os
from datetime import datetime

from django.utils.text import slugify

class Case(models.Model):
    STATUS_CHOICES = (
        ('new', 'New'),
        ('solved', 'Solved'),
        ('closed', 'Closed'),
    )
    status = models.CharField(max_length=100,
                                      choices=STATUS_CHOICES,
                                      default='new')
    user = models.ForeignKey(User, editable=False)

    shared_with = models.ManyToManyField(User, related_name='shared_with', blank=True)

    # individual = models.ForeignKey(Individual)
    name = models.CharField(max_length=600, blank=True)
    description = models.CharField(max_length=600, blank=True)
    # individuals = models.ManyToManyField(Individual)
   
    mother = models.ForeignKey(Individual, blank=True, related_name='mother')
    father = models.ForeignKey(Individual, blank=True, related_name='father')

    children = models.ManyToManyField(Individual, blank=True, related_name='children')

    cases = models.ManyToManyField(Individual, blank=True, related_name='cases')

    case_groups = models.ManyToManyField(Group, blank=True, related_name='case_groups', verbose_name="Groups of Cases")

    controls = models.ManyToManyField(Individual, blank=True, related_name='controls', verbose_name="Controls")

    control_groups = models.ManyToManyField(Group, blank=True, related_name='control_groups', verbose_name="Groups of Controls")
    

    # mother = models.ManyToManyField(Individual, related_name='mother')
    # children = models.ManyToManyField(Individual, related_name='children')


# class AnnotationCase(models.Model):
#   case=models.ForeignKey(Case)
#   annotation = models.TextField(blank=True)


    # 
    
    # featured = models.BooleanField(default=True)
    # variants_file = models.FileField(upload_to=get_upload_path, blank=True, help_text="File Format: VCF",max_length=600)
    
    # status = models.CharField(max_length=100, blank=True, editable=False)
    # n_records = models.IntegerField(blank=True, editable=False)
    # n_lines = models.IntegerField(blank=True, editable=False)
    
    # user = models.ForeignKey(User, editable=False)

    # creation_date = models.DateTimeField(auto_now_add=True,blank=True)
    # modified_date = models.DateTimeField(blank=True)

    # annotation_time = models.TextField(blank=True)
    # insertion_time = models.TextField(blank=True)

    # insertion_time_mongo = models.TextField(blank=True)

    # def __unicode__(self):
    #   return self.name

    # @models.permalink
    # def get_absolute_url(self):
    #   return ('individual-new',)

    # def __unicode__(self):
    #     return self.name

    # def save(self, *args, **kwargs):
    #     if not self.creation_date:
    #         self.creation_date = datetime.now()
    #     self.modified_date = datetime.now()
    #     return super(Individual, self).save(*args, **kwargs)


    # def delete(self, *args, **kwargs):
    #     super(Individual, self).delete(*args, **kwargs)

# class IndividualSummary(models.Model):
#     individual = models.ForeignKey(Individual)
#     ann_name = models.CharField(max_length=600)
#     ann_value = models.CharField(max_length=600)


# class IndividualMedicalConditionVariant(models.Model):
#     individual_variant = models.ForeignKey(Variant)
#     snp = models.ForeignKey(Snp)    
    
# class IndividualMedicalCondition(models.Model):
#     individual = models.ForeignKey(Individual)
#     medical_condition = models.ForeignKey(MedicalCondition)
#     variants = models.ManyToManyField(IndividualMedicalConditionVariant)
#     max_magnitude = models.FloatField(blank=True)
    
# class IndividualMedicineVariant(models.Model):
#     individual_variant = models.ForeignKey(Variant)
#     snp = models.ForeignKey(Snp)    
    
# class IndividualMedicine(models.Model):
#     individual = models.ForeignKey(Individual)
#     medicine = models.ForeignKey(Medicine)
#     variants = models.ManyToManyField(IndividualMedicineVariant)
#     max_magnitude = models.FloatField(blank=True)

# class IndividualHGMDMutation(models.Model):
#     individual = models.ForeignKey(Individual)
#     individual_variant = models.ForeignKey(Variant)
#     hgmdmutation = models.ForeignKey(HGMDMutation)


# class Group(models.Model):
#     name = models.CharField(max_length=128)
#     members = models.ManyToManyField(Individual)

#     def __unicode__(self):
#         return self.name

# class Relationship(models.Model):
#   group = models.ForeignKey(Group)
#   first_person = models.ForeignKey(Individual, related_name='first')
#   second_person = models.ForeignKey(Individual, related_name='second')
    
    
    
