# Supplementary material for: Mendel,MD: A user-friendly open-source web tool for analyzing WES and WGS in the diagnosis of patients with Mendelian disorders
Source: PLoS Comput Biol. 2017 Jun 8;13(6):e1005520. doi: 10.1371/journal.pcbi.1005520 (PMC5464533; doi:10.1371/journal.pcbi.1005520)
Supplement: S1 Code — Last version of the source-code of Mendel,MD. (ZIP) [file pcbi.1005520.s004.zip › mendelmd-master/mendelmd_source/apps/databases/models.py]

from django.db import models

# Create your models here.
class VariSNP(models.Model):
    """
    Description: 

    benchmark database for neutral variations from dbSNP


    """
    dbsnp_id = models.CharField(max_length=255)
    # heterozygosity
    # heterozygosity_standard_error
    # creation_date
    # creation_build
    # update_date
    # update_build
    # observed_alleles
    # asn_from
    # asn_to
    # reference_allele
    # orientation
    # minor_allele_frequency
    # minor_allele
    # sample_size
    # validation
    # hgvs_names
    # allele_origin
    # clinical_significance
    # functional_class
    # ncbi_gi
    # ncbi_accession
    # gene_symbol
    # refseq_start_description
    # coding_dna_description
    # protein_description
    # coding_reference
    # protein_reference
    # predicted_RNA_variation
    # DNA_annotation
    # RNA_annotation
    # protein_annotation    
