# Supplementary material for: Mendel,MD: A user-friendly open-source web tool for analyzing WES and WGS in the diagnosis of patients with Mendelian disorders
Source: PLoS Comput Biol. 2017 Jun 8;13(6):e1005520. doi: 10.1371/journal.pcbi.1005520 (PMC5464533; doi:10.1371/journal.pcbi.1005520)
Supplement: S1 Code — Last version of the source-code of Mendel,MD. (ZIP) [file pcbi.1005520.s004.zip › mendelmd-master/mendelmd_source/apps/databases/tests.py]

"""
This file demonstrates writing tests using the unittest module. These will pass
when you run "manage.py test".

Replace this with more appropriate tests for your application.
"""

from django.test import TestCase


class SimpleTest(TestCase):
    def test_basic_addition(self):
        """
        Tests that 1 + 1 always equals 2.
        """
        self.assertEqual(1 + 1, 2)
