# Supplementary material for: Mendel,MD: A user-friendly open-source web tool for analyzing WES and WGS in the diagnosis of patients with Mendelian disorders
Source: PLoS Comput Biol. 2017 Jun 8;13(6):e1005520. doi: 10.1371/journal.pcbi.1005520 (PMC5464533; doi:10.1371/journal.pcbi.1005520)
Supplement: S1 Code — Last version of the source-code of Mendel,MD. (ZIP) [file pcbi.1005520.s004.zip › mendelmd-master/mendelmd_source/apps/databases/views.py]

# Create your views here.
from django.http import HttpResponseRedirect
from django.shortcuts import render
from django.template import RequestContext
from django.contrib.auth.decorators import login_required
from django.shortcuts import get_object_or_404
# Imaginary function to handle an uploaded file.
#from somewhere import handle_uploaded_file

@login_required
def index(request):

    return render(request, 'databases/index.html')
