# Supplementary material for: Mendel,MD: A user-friendly open-source web tool for analyzing WES and WGS in the diagnosis of patients with Mendelian disorders
Source: PLoS Comput Biol. 2017 Jun 8;13(6):e1005520. doi: 10.1371/journal.pcbi.1005520 (PMC5464533; doi:10.1371/journal.pcbi.1005520)
Supplement: S1 Code — Last version of the source-code of Mendel,MD. (ZIP) [file pcbi.1005520.s004.zip › mendelmd-master/mendelmd_source/apps/diseases/urls.py]

from django.conf import settings
from django.conf.urls import *

from django.views.generic import DetailView, ListView, CreateView, UpdateView, DeleteView
from django.contrib import admin
from diseases.views import DiseaseListView
from diseases.models import Disease

admin.autodiscover()

from . import views

from django.contrib.auth.decorators import login_required, permission_required


urlpatterns = [
    url(r"^populate/$", views.populate, name="diseases_populate"),
    url(r"^populate_genes/$", views.populate_genes, name="populate_genes"),

    url(r"^populate_hgmd_genes/$", views.populate_hgmd_genes, name="populate_hgmd_genes"),
    url(r"^populate_hgmd_mutations/$", views.populate_hgmd_mutations, name="populate_hgmd_mutations"),
    
    #url(r"^$", 'diseases.views.list', name="diseases_list"),
    
    url(r'^$', login_required(DiseaseListView.as_view(model=Disease)), name="diseases_list"),
    

    
    url(r'^view/(?P<disease_id>\d+)/$', views.view, name='disease_view'),
    ]
