# Supplementary material for: Mendel,MD: A user-friendly open-source web tool for analyzing WES and WGS in the diagnosis of patients with Mendelian disorders
Source: PLoS Comput Biol. 2017 Jun 8;13(6):e1005520. doi: 10.1371/journal.pcbi.1005520 (PMC5464533; doi:10.1371/journal.pcbi.1005520)
Supplement: S1 Code — Last version of the source-code of Mendel,MD. (ZIP) [file pcbi.1005520.s004.zip › mendelmd-master/mendelmd_source/apps/django_select2/__init__.py]

# -*- coding: utf-8 -*-
"""
This is a Django_ integration of Select2_.

The app includes Select2 driven Django Widgets and Form Fields.

.. _Django: https://www.djangoproject.com/
.. _Select2: http://ivaynberg.github.com/select2/

"""

__version__ = "5.8.10"
