# Supplementary material for: Mendel,MD: A user-friendly open-source web tool for analyzing WES and WGS in the diagnosis of patients with Mendelian disorders
Source: PLoS Comput Biol. 2017 Jun 8;13(6):e1005520. doi: 10.1371/journal.pcbi.1005520 (PMC5464533; doi:10.1371/journal.pcbi.1005520)
Supplement: S1 Code — Last version of the source-code of Mendel,MD. (ZIP) [file pcbi.1005520.s004.zip › mendelmd-master/mendelmd_source/apps/django_select2/cache.py]

# -*- coding: utf-8 -*-
"""
Shared memory across multiple machines to the heavy AJAX lookups.

Select2 uses django.core.cache_ to share fields across
multiple threads and even machines.

Select2 uses the cache backend defined in the setting
``SELECT2_CACHE_BACKEND`` [default=``default``].

It is advised to always setup a separate cache server for Select2.

.. _django.core.cache: https://docs.djangoproject.com/en/dev/topics/cache/
"""
from __future__ import absolute_import, unicode_literals

from django.core.cache import caches

from .conf import settings

__all__ = ('cache', )

cache = caches[settings.SELECT2_CACHE_BACKEND]
