# Supplementary material for: Mendel,MD: A user-friendly open-source web tool for analyzing WES and WGS in the diagnosis of patients with Mendelian disorders
Source: PLoS Comput Biol. 2017 Jun 8;13(6):e1005520. doi: 10.1371/journal.pcbi.1005520 (PMC5464533; doi:10.1371/journal.pcbi.1005520)
Supplement: S1 Code — Last version of the source-code of Mendel,MD. (ZIP) [file pcbi.1005520.s004.zip › mendelmd-master/mendelmd_source/apps/django_select2/static/django_select2/django_select2.js]

(function ($) {
  var init = function ($element, options) {
    $element.select2(options)
  }

  var initHeavy = function ($element, options) {
    var settings = $.extend({
      ajax: {
        data: function (params) {
          return {
            term: params.term,
            page: params.page,
            field_id: $element.data('field_id')
          }
        },
        processResults: function (data, page) {
          return {
            results: data.results,
            pagination: {
              more: data.more
            }
          }
        }
      }
    }, options)

    $element.select2(settings)
  }

  $.fn.djangoSelect2 = function (options) {
    var settings = $.extend({}, options)
    $.each(this, function (i, element) {
      var $element = $(element)
      if ($element.hasClass('django-select2-heavy')) {
        initHeavy($element, settings)
      } else {
        init($element, settings)
      }
    })
    return this
  }

  $(function () {
    $('.django-select2').djangoSelect2()
  })
}(this.jQuery))
