# Supplementary material for: Mendel,MD: A user-friendly open-source web tool for analyzing WES and WGS in the diagnosis of patients with Mendelian disorders
Source: PLoS Comput Biol. 2017 Jun 8;13(6):e1005520. doi: 10.1371/journal.pcbi.1005520 (PMC5464533; doi:10.1371/journal.pcbi.1005520)
Supplement: S1 Code — Last version of the source-code of Mendel,MD. (ZIP) [file pcbi.1005520.s004.zip › mendelmd-master/mendelmd_source/apps/django_select2/urls.py]

# -*- coding: utf-8 -*-
"""
Django-Select2 URL configuration.

Add `django_select` to your ``urlconf`` **if** you use any 'Model' fields::

    url(r'^select2/', include('django_select2.urls')),

"""
from __future__ import absolute_import, unicode_literals

from django.conf.urls import url

from .views import AutoResponseView

urlpatterns = [
    url(r"^fields/auto.json$",
        AutoResponseView.as_view(), name="django_select2-json"),
]
