# Supplementary material for: Mendel,MD: A user-friendly open-source web tool for analyzing WES and WGS in the diagnosis of patients with Mendelian disorders
Source: PLoS Comput Biol. 2017 Jun 8;13(6):e1005520. doi: 10.1371/journal.pcbi.1005520 (PMC5464533; doi:10.1371/journal.pcbi.1005520)
Supplement: S1 Code — Last version of the source-code of Mendel,MD. (ZIP) [file pcbi.1005520.s004.zip › mendelmd-master/mendelmd_source/apps/django_select2/views.py]

# -*- coding: utf-8 -*-
"""JSONResponse views for model widgets."""
from __future__ import absolute_import, unicode_literals

from django.core import signing
from django.core.signing import BadSignature
from django.http import Http404, JsonResponse
from django.views.generic.list import BaseListView

from .cache import cache
from .conf import settings


class AutoResponseView(BaseListView):
    """
    View that handles requests from heavy model widgets.

    The view only supports HTTP's GET method.
    """

    def get(self, request, *args, **kwargs):
        """
        Return a :class:`.django.http.JsonResponse`.

        Example::

            {
                'results': [
                    {
                        'text': "foo",
                        'id': 123
                    }
                ],
                'more': true
            }

        """
        self.widget = self.get_widget_or_404()
        self.term = kwargs.get('term', request.GET.get('term', ''))
        self.object_list = self.get_queryset()
        context = self.get_context_data()
        return JsonResponse({
            'results': [
                {
                    'text': self.widget.label_from_instance(obj),
                    'id': obj.pk,
                }
                for obj in context['object_list']
                ],
            'more': context['page_obj'].has_next()
        })

    def get_queryset(self):
        """Get QuerySet from cached widget."""
        return self.widget.filter_queryset(self.term, self.queryset)

    def get_paginate_by(self, queryset):
        """Paginate response by size of widget's `max_results` parameter."""
        return self.widget.max_results

    def get_widget_or_404(self):
        """
        Get and return widget from cache.

        Raises:
            Http404: If if the widget can not be found or no id is provided.

        Returns:
            ModelSelect2Mixin: Widget from cache.

        """
        field_id = self.kwargs.get('field_id', self.request.GET.get('field_id', None))
        if not field_id:
            raise Http404('No "field_id" provided.')
        try:
            key = signing.loads(field_id)
        except BadSignature:
            raise Http404('Invalid "field_id".')
        else:
            cache_key = '%s%s' % (settings.SELECT2_CACHE_PREFIX, key)
            widget_dict = cache.get(cache_key)
            if widget_dict is None:
                raise Http404('field_id not found')
            if widget_dict.pop('url') != self.request.path:
                raise Http404('field_id was issued for the view.')
        qs, qs.query = widget_dict.pop('queryset')
        self.queryset = qs.all()
        widget_dict['queryset'] = self.queryset
        widget_cls = widget_dict.pop('cls')
        return widget_cls(**widget_dict)
