# Supplementary material for: Mendel,MD: A user-friendly open-source web tool for analyzing WES and WGS in the diagnosis of patients with Mendelian disorders
Source: PLoS Comput Biol. 2017 Jun 8;13(6):e1005520. doi: 10.1371/journal.pcbi.1005520 (PMC5464533; doi:10.1371/journal.pcbi.1005520)
Supplement: S1 Code — Last version of the source-code of Mendel,MD. (ZIP) [file pcbi.1005520.s004.zip › mendelmd-master/mendelmd_source/apps/filter_analysis/migrations/0001_initial.py]

# -*- coding: utf-8 -*-
# Generated by Django 1.11 on 2017-04-26 10:30
from __future__ import unicode_literals

from django.conf import settings
from django.db import migrations, models
import django.db.models.deletion


class Migration(migrations.Migration):

    initial = True

    dependencies = [
        migrations.swappable_dependency(settings.AUTH_USER_MODEL),
    ]

    operations = [
        migrations.CreateModel(
            name='FamilyFilterAnalysis',
            fields=[
                ('id', models.AutoField(auto_created=True, primary_key=True, serialize=False, verbose_name='ID')),
                ('name', models.CharField(max_length=255)),
                ('filterstring', models.TextField()),
                ('created', models.DateTimeField(auto_now_add=True)),
                ('user', models.ForeignKey(editable=False, on_delete=django.db.models.deletion.CASCADE, to=settings.AUTH_USER_MODEL)),
            ],
        ),
        migrations.CreateModel(
            name='FilterAnalysis',
            fields=[
                ('id', models.AutoField(auto_created=True, primary_key=True, serialize=False, verbose_name='ID')),
                ('name', models.CharField(max_length=255)),
                ('filterstring', models.TextField()),
                ('created', models.DateTimeField(auto_now_add=True)),
                ('user', models.ForeignKey(editable=False, on_delete=django.db.models.deletion.CASCADE, to=settings.AUTH_USER_MODEL)),
            ],
        ),
        migrations.CreateModel(
            name='FilterConfig',
            fields=[
                ('id', models.AutoField(auto_created=True, primary_key=True, serialize=False, verbose_name='ID')),
                ('name', models.CharField(max_length=255)),
                ('filterstring', models.TextField()),
                ('created', models.DateTimeField(auto_now_add=True)),
                ('user', models.ForeignKey(editable=False, on_delete=django.db.models.deletion.CASCADE, to=settings.AUTH_USER_MODEL)),
            ],
        ),
    ]
