# Supplementary material for: Mendel,MD: A user-friendly open-source web tool for analyzing WES and WGS in the diagnosis of patients with Mendelian disorders
Source: PLoS Comput Biol. 2017 Jun 8;13(6):e1005520. doi: 10.1371/journal.pcbi.1005520 (PMC5464533; doi:10.1371/journal.pcbi.1005520)
Supplement: S1 Code — Last version of the source-code of Mendel,MD. (ZIP) [file pcbi.1005520.s004.zip › mendelmd-master/mendelmd_source/apps/filter_analysis/models.py]

from django.db import models
from django.contrib.auth.models import User
# Create your models here.
class FilterAnalysis(models.Model):
    name = models.CharField(max_length=255)
    filterstring = models.TextField()
    user = models.ForeignKey(User, editable=False)
    created = models.DateTimeField(auto_now_add=True)

class FamilyFilterAnalysis(models.Model):
    name = models.CharField(max_length=255)
    filterstring = models.TextField()
    user = models.ForeignKey(User, editable=False)
    created = models.DateTimeField(auto_now_add=True)


class FilterConfig(models.Model):
    name = models.CharField(max_length=255)
    filterstring = models.TextField()
    user = models.ForeignKey(User, editable=False)
    created = models.DateTimeField(auto_now_add=True)
    

    
