# Supplementary material for: Mendel,MD: A user-friendly open-source web tool for analyzing WES and WGS in the diagnosis of patients with Mendelian disorders
Source: PLoS Comput Biol. 2017 Jun 8;13(6):e1005520. doi: 10.1371/journal.pcbi.1005520 (PMC5464533; doi:10.1371/journal.pcbi.1005520)
Supplement: S1 Code — Last version of the source-code of Mendel,MD. (ZIP) [file pcbi.1005520.s004.zip › mendelmd-master/mendelmd_source/apps/filter_analysis/templatetags/filter_extras.py]

from django import template
#from django.conf import settings

register = template.Library()

def cut(variant):
    links = variant.cln_omim.split('|')
    new_links = []
    for link in links:
        if link == 'http://www.ncbi.nlm.nih.gov/sites/varvu?gene':
            link = "%s=%s&rs=%s" % (link, variant.gene_name, variant.variant_id)
        new_links.append(link)
        
    return new_links


def cleanstr(value):
    """Removes all values of arg from the given string"""
    return value.replace('_', ' ')

@register.filter
def adjust_for_pagination(page, current):
    if (current - page) in [-1,-2,1,2]:
        return True
    else: 
        return False
    
#    if (current - page) <= -2:
#        return True
#    

#
          
#    value, page = int(value), int(page)
#    adjusted_value = value + ((page - 1))
#    return adjusted_value

register.filter('adjust_for_pagination', adjust_for_pagination)
register.filter('cut', cut)
register.filter('cleanstr', cleanstr)
