# Supplementary material for: Mendel,MD: A user-friendly open-source web tool for analyzing WES and WGS in the diagnosis of patients with Mendelian disorders
Source: PLoS Comput Biol. 2017 Jun 8;13(6):e1005520. doi: 10.1371/journal.pcbi.1005520 (PMC5464533; doi:10.1371/journal.pcbi.1005520)
Supplement: S1 Code — Last version of the source-code of Mendel,MD. (ZIP) [file pcbi.1005520.s004.zip › mendelmd-master/mendelmd_source/apps/genes/forms.py]

from django import forms
from genes.models import GeneGroup
from django.forms import ModelForm

class GeneGroupForm(ModelForm):
    class Meta:
        model = GeneGroup
        fields = '__all__'


class GenesetForm(forms.Form):
  name = forms.CharField(max_length=255)
  genes = forms.CharField(widget=forms.widgets.Textarea())

  def __init__(self, *args, **kwargs):
      self.instance = kwargs.pop('instance', None)
      super(GenesetForm, self).__init__(*args, **kwargs)
      # self.fields['tags'].choices = [(tag.id, tag.title) for tag in Tag.objects]
      if self.instance:
          self.fields['name'].initial = self.instance.name
          self.fields['genes'].initial = self.instance.genes
          # self.fields['is_published'].initial = self.instance.is_published        
          # self.fields['tags'].initial = [tag.id for tag in self.instance.tags]


  
