# Supplementary material for: Mendel,MD: A user-friendly open-source web tool for analyzing WES and WGS in the diagnosis of patients with Mendelian disorders
Source: PLoS Comput Biol. 2017 Jun 8;13(6):e1005520. doi: 10.1371/journal.pcbi.1005520 (PMC5464533; doi:10.1371/journal.pcbi.1005520)
Supplement: S1 Code — Last version of the source-code of Mendel,MD. (ZIP) [file pcbi.1005520.s004.zip › mendelmd-master/mendelmd_source/apps/genes/migrations/0001_initial.py]

# -*- coding: utf-8 -*-
# Generated by Django 1.11 on 2017-04-26 10:29
from __future__ import unicode_literals

from django.conf import settings
from django.db import migrations, models
import django.db.models.deletion


class Migration(migrations.Migration):

    initial = True

    dependencies = [
        ('diseases', '0001_initial'),
        migrations.swappable_dependency(settings.AUTH_USER_MODEL),
    ]

    operations = [
        migrations.CreateModel(
            name='CGDCondition',
            fields=[
                ('id', models.AutoField(auto_created=True, primary_key=True, serialize=False, verbose_name='ID')),
                ('name', models.TextField(blank=True)),
            ],
        ),
        migrations.CreateModel(
            name='CGDEntry',
            fields=[
                ('id', models.AutoField(auto_created=True, primary_key=True, serialize=False, verbose_name='ID')),
                ('GENE', models.TextField(blank=True)),
                ('HGNC_ID', models.TextField(blank=True)),
                ('ENTREZ_GENE_ID', models.TextField(blank=True)),
                ('INHERITANCE', models.TextField(blank=True)),
                ('AGE_GROUP', models.TextField(blank=True)),
                ('ALLELIC_CONDITIONS', models.TextField(blank=True)),
                ('COMMENTS', models.TextField(blank=True)),
                ('INTERVENTION_RATIONALE', models.TextField(blank=True)),
                ('REFERENCES', models.TextField(blank=True)),
                ('CONDITIONS', models.ManyToManyField(blank=True, to='genes.CGDCondition')),
            ],
        ),
        migrations.CreateModel(
            name='Gene',
            fields=[
                ('id', models.AutoField(auto_created=True, primary_key=True, serialize=False, verbose_name='ID')),
                ('hgnc_id', models.TextField(blank=True)),
                ('symbol', models.TextField(blank=True)),
                ('name', models.TextField(blank=True)),
                ('locus_group', models.TextField(blank=True)),
                ('locus_type', models.TextField(blank=True)),
                ('status', models.TextField(blank=True)),
                ('location', models.TextField(blank=True)),
                ('location_sortable', models.TextField(blank=True)),
                ('alias_symbol', models.TextField(blank=True)),
                ('alias_name', models.TextField(blank=True)),
                ('prev_symbol', models.TextField(blank=True)),
                ('prev_name', models.TextField(blank=True)),
                ('gene_family', models.TextField(blank=True)),
                ('gene_family_id', models.TextField(blank=True)),
                ('date_approved_reserved', models.TextField(blank=True)),
                ('date_symbol_changed', models.TextField(blank=True)),
                ('date_name_changed', models.TextField(blank=True)),
                ('date_modified', models.TextField(blank=True)),
                ('entrez_id', models.TextField(blank=True)),
                ('ensembl_gene_id', models.TextField(blank=True)),
                ('vega_id', models.TextField(blank=True)),
                ('ucsc_id', models.TextField(blank=True)),
                ('ena', models.TextField(blank=True)),
                ('refseq_accession', models.TextField(blank=True)),
                ('ccds_id', models.TextField(blank=True)),
                ('uniprot_ids', models.TextField(blank=True)),
                ('pubmed_id', models.TextField(blank=True)),
                ('mgd_id', models.TextField(blank=True)),
                ('rgd_id', models.TextField(blank=True)),
                ('lsdb', models.TextField(blank=True)),
                ('cosmic', models.TextField(blank=True)),
                ('omim_id', models.TextField(blank=True)),
                ('mirbase', models.TextField(blank=True)),
                ('homeodb', models.TextField(blank=True)),
                ('snornabase', models.TextField(blank=True)),
                ('bioparadigms_slc', models.TextField(blank=True)),
                ('orphanet', models.TextField(blank=True)),
                ('pseudogene_org', models.TextField(blank=True)),
                ('horde_id', models.TextField(blank=True)),
                ('merops', models.TextField(blank=True)),
                ('imgt', models.TextField(blank=True)),
                ('iuphar', models.TextField(blank=True)),
                ('kznf_gene_catalog', models.TextField(blank=True)),
                ('mamit_trnadb', models.TextField(blank=True)),
                ('cd', models.TextField(blank=True)),
                ('lncrnadb', models.TextField(blank=True)),
                ('enzyme_id', models.TextField(blank=True)),
                ('intermediate_filament_db', models.TextField(blank=True)),
                ('diseases', models.ManyToManyField(related_name='_gene_diseases_+', to='diseases.Disease')),
            ],
        ),
        migrations.CreateModel(
            name='GeneCategory',
            fields=[
                ('id', models.AutoField(auto_created=True, primary_key=True, serialize=False, verbose_name='ID')),
                ('domain', models.CharField(blank=True, max_length=255)),
                ('name', models.TextField(blank=True)),
                ('go', models.CharField(max_length=255)),
                ('definition', models.TextField(blank=True)),
                ('genes', models.ManyToManyField(to='genes.Gene')),
            ],
        ),
        migrations.CreateModel(
            name='GeneGroup',
            fields=[
                ('id', models.AutoField(auto_created=True, primary_key=True, serialize=False, verbose_name='ID')),
                ('name', models.CharField(max_length=255)),
                ('genes', models.TextField(blank=True)),
            ],
        ),
        migrations.CreateModel(
            name='GeneList',
            fields=[
                ('id', models.AutoField(auto_created=True, primary_key=True, serialize=False, verbose_name='ID')),
                ('name', models.CharField(blank=True, max_length=255)),
                ('genes', models.TextField(blank=True)),
                ('user', models.ForeignKey(editable=False, on_delete=django.db.models.deletion.CASCADE, to=settings.AUTH_USER_MODEL)),
            ],
        ),
        migrations.CreateModel(
            name='GoTerm',
            fields=[
                ('id', models.AutoField(auto_created=True, primary_key=True, serialize=False, verbose_name='ID')),
                ('goid', models.CharField(max_length=255)),
                ('name', models.CharField(max_length=255)),
                ('namespace', models.CharField(max_length=255)),
                ('level', models.CharField(max_length=255)),
                ('is_obsolete', models.BooleanField(default=True)),
                ('alt_ids', models.CharField(max_length=255)),
                ('children', models.ManyToManyField(blank=True, related_name='children_go', to='genes.GoTerm')),
                ('parents', models.ManyToManyField(blank=True, related_name='parents_go', to='genes.GoTerm')),
            ],
        ),
        migrations.CreateModel(
            name='Intervention',
            fields=[
                ('id', models.AutoField(auto_created=True, primary_key=True, serialize=False, verbose_name='ID')),
                ('name', models.TextField(blank=True)),
            ],
        ),
        migrations.CreateModel(
            name='Manifestation',
            fields=[
                ('id', models.AutoField(auto_created=True, primary_key=True, serialize=False, verbose_name='ID')),
                ('name', models.TextField(blank=True)),
            ],
        ),
        migrations.CreateModel(
            name='Membership',
            fields=[
                ('id', models.AutoField(auto_created=True, primary_key=True, serialize=False, verbose_name='ID')),
                ('gene', models.ForeignKey(on_delete=django.db.models.deletion.CASCADE, to='genes.Gene')),
                ('group', models.ForeignKey(on_delete=django.db.models.deletion.CASCADE, to='genes.GeneCategory')),
            ],
        ),
        migrations.AddField(
            model_name='cgdentry',
            name='INTERVENTION_CATEGORIES',
            field=models.ManyToManyField(blank=True, to='genes.Intervention'),
        ),
        migrations.AddField(
            model_name='cgdentry',
            name='MANIFESTATION_CATEGORIES',
            field=models.ManyToManyField(blank=True, to='genes.Manifestation'),
        ),
    ]
