# Supplementary material for: Mendel,MD: A user-friendly open-source web tool for analyzing WES and WGS in the diagnosis of patients with Mendelian disorders
Source: PLoS Comput Biol. 2017 Jun 8;13(6):e1005520. doi: 10.1371/journal.pcbi.1005520 (PMC5464533; doi:10.1371/journal.pcbi.1005520)
Supplement: S1 Code — Last version of the source-code of Mendel,MD. (ZIP) [file pcbi.1005520.s004.zip › mendelmd-master/mendelmd_source/apps/genes/mysql_bulk_insert.py]

__author__ = 'jpablo'
from django.db import connection, transaction
from django.db.models.fields import  NOT_PROVIDED

def bulk_insert(object_list, show_sql = False):
    """
    Generate the sql code for bulk insertion
    @param object_list: Django model objects
    """
    if not len(object_list):
        return
    Model = type(object_list[0])
    table_name = Model._meta.db_table
    fields_names = [ f.attname for f in Model._meta.fields if f.name != "id" ]
    sql = "insert into " + table_name + ' (' + ','.join(fields_names) + ') values \n'
    defaults = dict([(f.attname, f.default if f.default is not NOT_PROVIDED else "NULL") for f in Model._meta.fields])
    auto_now_add = [f.attname for f in Model._meta.fields if getattr(f, "auto_now_add", False)]

    def get_values(ob, fields):
        ret = []
        for field in fields:
            val = getattr(ob, field)
            if val is None:
                val = defaults[field]
            if field in auto_now_add:
                val = date.today().strftime("%Y-%m-%d")
            ret.append(str(val))
        return ret

    lines = []
    for ob in object_list:
        line = '("' + '","'.join(get_values(ob, fields_names)) + '")'
        line = line.replace('"NULL"', 'NULL')
        line = line.replace('"False"', 'False')
        line = line.replace('"True"', 'False')
        lines.append(line)
    sql += ',\n'.join(lines) + ";"
#    genesfile = open('sqlgenes', 'w')
    if show_sql:
        print(sql)
        return
    cursor = connection.cursor()
#    genesfile.writelines(sql)
    cursor.execute(sql)
    
    transaction.commit_unless_managed()
