# Supplementary material for: Mendel,MD: A user-friendly open-source web tool for analyzing WES and WGS in the diagnosis of patients with Mendelian disorders
Source: PLoS Comput Biol. 2017 Jun 8;13(6):e1005520. doi: 10.1371/journal.pcbi.1005520 (PMC5464533; doi:10.1371/journal.pcbi.1005520)
Supplement: S1 Code — Last version of the source-code of Mendel,MD. (ZIP) [file pcbi.1005520.s004.zip › mendelmd-master/mendelmd_source/apps/genes/templatetags/gene_extras.py]

from django import template
register = template.Library()

@register.simple_tag
def dictKeyLookup(the_dict, key):
   # Try to fetch from the dict, and if it's not found return an empty string.
   return the_dict.get(key, '0')


@register.filter
def adjust_for_pagination(page, current):
    if (current - page) in [-1,-2,1,2]:
        return True
    else: 
        return False
register.filter('dictKeyLookup', dictKeyLookup)
register.filter('adjust_for_pagination', adjust_for_pagination)
