# Supplementary material for: Mendel,MD: A user-friendly open-source web tool for analyzing WES and WGS in the diagnosis of patients with Mendelian disorders
Source: PLoS Comput Biol. 2017 Jun 8;13(6):e1005520. doi: 10.1371/journal.pcbi.1005520 (PMC5464533; doi:10.1371/journal.pcbi.1005520)
Supplement: S1 Code — Last version of the source-code of Mendel,MD. (ZIP) [file pcbi.1005520.s004.zip › mendelmd-master/mendelmd_source/apps/individuals/templatetags/get_genotype.py]

from django import template

register = template.Library()


@register.filter
def get_genotype(variant):
    """Removes all values of arg from the given string"""
    genotype = variant.genotype
    if genotype == '0/0':
        return('(%s;%s)' % (variant.ref, variant.ref))
    elif genotype == '0/1':
        return('(%s;%s)' % (variant.ref, variant.alt))
    elif genotype == '1/0':
        return('(%s;%s)' % (variant.alt, variant.ref))
    elif genotype == '1/1':
        return('(%s;%s)' % (variant.alt, variant.alt))
    else:
        return ('ref:%s, alt:%s, genotype:%s' % (variant.ref, variant.alt, variant.genotype))
