# Supplementary material for: Mendel,MD: A user-friendly open-source web tool for analyzing WES and WGS in the diagnosis of patients with Mendelian disorders
Source: PLoS Comput Biol. 2017 Jun 8;13(6):e1005520. doi: 10.1371/journal.pcbi.1005520 (PMC5464533; doi:10.1371/journal.pcbi.1005520)
Supplement: S1 Code — Last version of the source-code of Mendel,MD. (ZIP) [file pcbi.1005520.s004.zip › mendelmd-master/mendelmd_source/apps/individuals/templatetags/paginate_tag.py]

from django import template

register = template.Library()


@register.filter
def paginator(context, adjacent_pages=2):
    """
    To be used in conjunction with the object_list generic view.

    Adds pagination context variables for use in displaying first, adjacent and
    last page links in addition to those created by the object_list generic
    view.

    """
    page_numbers = [n for n in \
                    range(context['page'] - adjacent_pages, context['page'] + adjacent_pages + 1) \
                    if n > 0 and n <= context['pages']]
    return {
        'hits': context['hits'],
        'results_per_page': context['results_per_page'],
        'page': context['page'],
        'pages': context['pages'],
        'page_numbers': page_numbers,
        'next': context['next'],
        'previous': context['previous'],
        'has_next': context['has_next'],
        'has_previous': context['has_previous'],
        'show_first': 1 not in page_numbers,
        'show_last': context['pages'] not in page_numbers,
    }

#register.inclusion_tag('paginator.html', takes_context=True)(paginator)
