# Supplementary material for: Mendel,MD: A user-friendly open-source web tool for analyzing WES and WGS in the diagnosis of patients with Mendelian disorders
Source: PLoS Comput Biol. 2017 Jun 8;13(6):e1005520. doi: 10.1371/journal.pcbi.1005520 (PMC5464533; doi:10.1371/journal.pcbi.1005520)
Supplement: S1 Code — Last version of the source-code of Mendel,MD. (ZIP) [file pcbi.1005520.s004.zip › mendelmd-master/mendelmd_source/apps/individuals/views.py]

from django.shortcuts import render, get_object_or_404
from django.shortcuts import redirect
from django.http import HttpResponse

from django.utils.text import slugify

from django.views.generic import DeleteView
from django.contrib import messages


from django.contrib.auth.decorators import login_required

from individuals.forms import *
from individuals.models import *
from variants.models import *

from individuals.tasks import *

from django.db.models import Count, Sum, Avg, Min, Max
from django.core.paginator import Paginator, EmptyPage, PageNotAnInteger
from django.template import RequestContext
from django.db.models import Q

from django.conf import settings

import os
import json
import gzip

def response_mimetype(request):
    if "application/json" in request.META['HTTP_ACCEPT']:
        return "application/json"
    else:
        return "text/plain"


class JSONResponse(HttpResponse):
    """JSON response class."""
    def __init__(self,obj='',json_opts={},mimetype="application/json",*args,**kwargs):
        content = json.dumps(obj,**json_opts)
        super(JSONResponse,self).__init__(content,mimetype,*args,**kwargs)

# Create your views here.
def create(request):
    if request.method == 'POST':
        form = IndividualForm(request.POST, request.FILES)
        # print('entrou no create!')
        if form.is_valid():
            
            # print('form is valid!')

            if request.user.is_authenticated():
                individual = Individual.objects.create(user=request.user, status='new')
            else:
                individual = Individual.objects.create(user=None, status='new')

            individual.vcf_file= request.FILES.get('file')
            #request.FILES.get('file')
            filename = individual.vcf_file.name.split('.')
            new_filename = [] 
            for tag in filename:
                new_filename.append(slugify(tag))

            individual.vcf_file.name = ".".join(new_filename)

            # print('filename ', filename)

            #get name from inside vcf file
            individual.name= str(os.path.splitext(individual.vcf_file.name)[0]).replace('.vcf','').replace('.gz','').replace('.rar','').replace('.zip','').replace('._',' ').replace('.',' ')

            individual.shared_with_groups = form.cleaned_data['shared_with_groups']
            
            individual.save()
            
            f = individual.vcf_file
            
            #fix permissions
            #os.chmod("%s/genomes/%s/" % (settings.BASE_DIR, individual.user), 0777)

            if request.user.is_authenticated():

                os.chmod("%s/genomes/%s/%s" % (settings.BASE_DIR, slugify(individual.user), individual.id), 0o777)
            else:
                os.chmod("%s/genomes/public/%s" % (settings.BASE_DIR, individual.id), 0o777)

            # AnnotateVariants.delay(individual.id)
            
            VerifyVCF.delay(individual.id)

            data = {'files': [{'deleteType': 'DELETE', 'name': individual.name, 'url': '', 'thumbnailUrl': '', 'type': 'image/png', 'deleteUrl': '', 'size': f.size}]}

            response = JSONResponse(data, mimetype=response_mimetype(request))
            response['Content-Disposition'] = 'inline; filename=files.json'

            return response
        else:
            print(form.errors)

    else:
        form = IndividualForm()

    return render(request, 'individuals/create.html', {'form':form})

# Create your views here.
@login_required
def edit(request, individual_id):
    individual = get_object_or_404(Individual, pk=individual_id)
    if request.method == 'POST':
        form = IndividualForm(request.POST, instance=individual)
        if form.is_valid():
            form.save()
            return redirect('dashboard')
    #     form = IndividualForm(request.POST, request.FILES)
    #     if form.is_valid():
    #         individual = form.save(commit=False)
    #         individual.user = request.user
    #         individual.save()
    #         return redirect('dashboard')
    else:
        form = IndividualForm(instance=individual)

    return render(request, 'individuals/individual_form.html', {'form':form})


class IndividualDeleteView(DeleteView):
    model = Individual

    def delete(self, request, *args, **kwargs):
        """
        This does not actually delete the file, only the database record.  But
        that is easy to implement.
        """
        self.object = self.get_object()
        individual_id = self.object.id

        if self.object.user:
            username = self.object.user.username
        else:
            username = 'public'
        
        #delete files
        if self.object.vcf_file:
            self.object.vcf_file.delete()

        # if self.object.strs_file:
        #     self.object.strs_file.delete()
        # if self.object.cnvs_file:
        #     self.object.cnvs_file.delete()
        os.system('rm -rf %s/genomes/%s/%s' % (settings.BASE_DIR, username, individual_id))

        self.object.delete()
        
        
        
        
#        response = JSONResponse(True, {}, response_mimetype(self.request))
#        response['Content-Disposition'] = 'inline; filename=files.json'
#        return response
        messages.add_message(request, messages.INFO, "Individual deleted with success!")
        #return redirect('individuals_list')
        return redirect('individuals_list')


def view(request, individual_id):

    individual = get_object_or_404(Individual, pk=individual_id)

    variant_list = Variant.objects.filter(individual=individual)
    # snpeff = SnpeffAnnotation.objects.filter(individual=individual)

    individual.n_variants = variant_list.count()
    individual.novel_variants = variant_list.filter(variant_id = '.').count()

    individual.summary = []

    #get calculated values from database

    summary_item = {
                'type': 'Total SNVs',
                'total': variant_list.values('genotype').count(),
                'discrete': variant_list.values('genotype').annotate(total=Count('genotype'))
                    }
    individual.summary.append(summary_item)

    summary_item = {
                'type': 'Total Gene-associated SNVs',
                'total': variant_list.values('gene').exclude(gene="").count(),
                'discrete': variant_list.exclude(gene="").values('genotype').annotate(total=Count('genotype'))
                    }
    individual.summary.append(summary_item)

    individual.snp_eff = variant_list.values('snpeff_effect').annotate(Count('snpeff_effect')).order_by('snpeff_effect')
    # print 'individual.snp_eff', individual.snp_eff
    # variant_list.values('snpeff__effect').annotate(Count('snpeff__effect')).order_by('snpeff__effect')
    #
    individual.functional_class = variant_list.values('snpeff_func_class').annotate(Count('snpeff_func_class')).order_by('snpeff_func_class')
    individual.impact_variants = variant_list.values('snpeff_impact').annotate(Count('snpeff_impact')).order_by('snpeff_impact')

    individual.filter_variants = variant_list.values('filter').annotate(Count('filter')).order_by('filter')
    individual.quality = variant_list.aggregate(Avg('qual'), Max('qual'), Min('qual'))
    individual.read_depth = variant_list.aggregate(Avg('read_depth'), Max('read_depth'), Min('read_depth'))

    individual.clinvar_clnsig = variant_list.values('clinvar_clnsig').annotate(total=Count('clinvar_clnsig'))

    individual.chromossome = variant_list.values('chr').annotate(total=Count('chr')).order_by('chr')

    # variants_with_snpid = variant_list.values('variant_id').exclude(variant_id=".")
    #print variants_with_snpid

    # fields = Variant._meta.get_all_field_names()

    paginator = Paginator(variant_list, 25) # Show 25 contacts per page
    try:
        page = int(request.GET.get('page', '1'))
    except ValueError:
        page = 1
    try:
        variants = paginator.page(page)
    except PageNotAnInteger:
        # If page is not an integer, deliver first page.
        variants = paginator.page(1)
    except EmptyPage:
        # If page is out of range (e.g. 9999), deliver last page of results.
        variants = paginator.page(paginator.num_pages)
    #'fields':fields
    return render(request, 'individuals/view.html', {'individual': individual, 'variants':variants})

@login_required
def browse(request, individual_id):

    query_string = request.META['QUERY_STRING']
    individual = get_object_or_404(Individual, pk=individual_id)
    query = {}
    
#    DEFAULT_SORT = 'pk'
#    sort_key = request.GET.get('sort', DEFAULT_SORT)
    # tags = ['genotype', 'snpeffannotation__effect']#, 'func_class', 'impact', 'cln_omim', 'chr' 
    # for tag in tags:
    #     criteria = request.GET.get(tag, '')
    #     if criteria:
    #         query[tag] = criteria

    
    if request.method == 'GET':
        form = BrowserForm(request.GET)   
        if form.is_valid():
            print('form is valid')
            #chr
            chr = request.GET.get('chr', '')
            if chr != '':
                query['chr'] = chr
            #pos
            pos = request.GET.get('pos', '')
            if pos != '':
                query['pos'] = pos

            effect = request.GET.get('effect', '')
            if effect != '':
                print('effect', effect)
                query['snpeff_effect'] = effect                
            #snp_id
            # snp_id = request.GET.get('snp_id', '')
            # if snp_id != '':
            #     query['variant_id'] = snp_id
            # snp_list = request.GET.get('snp_list', '')
            # snp_list = snp_list.split('\r\n')
            # if snp_list[0] != u'':
            #     query['variant_id__in'] = snp_list
            # snp_eff = request.GET.getlist('effect')
            # if len(snp_eff) > 0:
            #     query['snp_eff__in'] = snp_eff
            # func_class = request.GET.getlist('func_class')
            # if len(func_class) > 0:
            #     query['snp_eff_functional_class__in'] = func_class
            # gene = request.GET.get('gene', '')
            # if gene != '':
            #     query['gene_name'] = gene
            # gene_list = request.GET.get('gene_list', '')
            # gene_list = gene_list.split('\r\n')
            # if gene_list[0] != u'':
            #     query['gene_name__in'] = gene_list
            # cln = request.GET.get('cln_omim', '')
            # print 'clnomim', cln
            # if cln == 'on':
            #     query['cln_omim'] != ''

            variants = Variant.objects.filter(individual=individual, **query)

            # snpeff_annotations = SnpeffAnnotation.objects.filter(variant__in=variants)
            # #b.entry_set.filter(headline__contains='Lennon')

            # print 'snpeff_annotations', len(snpeff_annotations)

            # for variant in variants:
            #     print variant.entry_set.all()
            
            #     variant.snpeff=

    
    else:
        
        form = BrowserForm(request.GET)
        variants = Variant.objects.filter(individual=individual, **query)
        
        
    #Pagination
    paginator = Paginator(variants, 25) # Show 25 contacts per page
    try:
       page = int(request.GET.get('page', '1'))
    except ValueError:
       page = 1
    try:
       variants = paginator.page(page)
    except PageNotAnInteger:
       # If page is not an integer, deliver first page.
       variants = paginator.page(1)
    except EmptyPage:
       # If page is out of range (e.g. 9999), deliver last page of results.
       variants = paginator.page(paginator.num_pages)
    
    return render(request, 'variants.html', {'individual': individual, 'variants':variants, 'form':form, 'query_string':query_string})

@login_required
def list(request):
    if request.method == 'POST':
        individuals = request.POST.getlist('individuals')
        print(individuals) 
        individuals = [int(x) for x in individuals]
        print(individuals)
        
        if request.POST['selectionField'] == "Show":
            for individual_id in individuals:
                individual = get_object_or_404(Individual, pk=individual_id)
                individual.is_featured = True
                individual.save()
        if request.POST['selectionField'] == "Hide":
            for individual_id in individuals:
                individual = get_object_or_404(Individual, pk=individual_id)
                individual.is_featured = False
                individual.save()
        if request.POST['selectionField'] == "Delete":
            for individual_id in individuals:
                individual = get_object_or_404(Individual, pk=individual_id)


                individual_id = individual.id
                username = individual.user.username

                #delete files
                if individual.vcf_file:
                    individual.vcf_file.delete()
                # if individual.strs_file:
                #     individual.strs_file.delete()
                # if individual.cnvs_file:
                #     individual.cnvs_file.delete()
                os.system('rm -rf %s/genomes/%s/%s' % (settings.BASE_DIR, username, individual_id))

                individual.delete()
            #os.system('rm -rf mendelmd14/site_media/media/genomes/%s/%s' % (username, individual_id))
        if request.POST['selectionField'] == "Populate":
            for individual_id in individuals:
                individual = get_object_or_404(Individual, pk=individual_id)
                PopulateVariants.delay(individual.id)
            
        if request.POST['selectionField'] == "Annotate":
            for individual_id in individuals:
                individual = get_object_or_404(Individual, pk=individual_id)
                AnnotateVariants.delay(individual.id)
        if request.POST['selectionField'] == "Find_Medical_Conditions_and_Medicines":
            for individual_id in individuals:
                individual = get_object_or_404(Individual, pk=individual_id)
                Find_Medical_Conditions_and_Medicines.delay(individual.id)
        
    
    args = []
    # groups = Groups.objects.filter(user=request.user, shared_with_users=).order_by("-id")
    args.append(Q(user=request.user) | Q(shared_with_users=request.user) | Q(shared_with_groups__members=request.user))
    individuals = Individual.objects.filter(*args).order_by("-id")
    
    ind_featured = Individual.objects.filter(is_featured= True).order_by("id")
    paginator = Paginator(individuals, 25) # Show 25 contacts per page
           
    try:
       page = int(request.GET.get('page', '1'))
    except ValueError:
       page = 1
    try:
       individuals = paginator.page(page)
    except PageNotAnInteger:
       # If page is not an integer, deliver first page.
       individuals = paginator.page(1)
    except EmptyPage:
       # If page is out of range (e.g. 9999), deliver last page of results.
       individuals = paginator.page(paginator.num_pages)


    groups = Group.objects.all()
#    individuals = Individual.objects.annotate(number_of_variants=Count('variant'))
    
    
    return render(request, 'individuals/list.html', {'individuals': individuals, 'groups':groups, 'ind_featured':ind_featured})


@login_required
def annotate(request, individual_id):
    individual = get_object_or_404(Individual, pk=individual_id)
    individual.status = 'new'
    individual.n_lines = 0
    AnnotateVariants.delay(individual.id)
    individual.save()
    messages.add_message(request, messages.INFO, "Your individual is being annotated.")
    return redirect('dashboard')

@login_required
def populate(request, individual_id):
    individual = get_object_or_404(Individual, pk=individual_id)
    PopulateVariants.delay(individual.id)
    messages.add_message(request, messages.INFO, "Your individual is being populated.")

    return redirect('dashboard')


@login_required
def populate_mongo(request, individual_id):
    individual = get_object_or_404(Individual, pk=individual_id)
    PopulateMongoVariants.delay(individual.id)
    messages.add_message(request, messages.INFO, "Your individual is being inserted at MongoDB.")

    return redirect('individuals_list')


def download(request, individual_id):
    individual = get_object_or_404(Individual, pk=individual_id)
    
    filepath = os.path.dirname(str(individual.vcf_file.name))
    filename = os.path.basename(str(individual.vcf_file.name))
    
    path = ''
    # os.chmod("%s/genomes/%s/%s" % (settings.MEDIA_ROOT, individual.user, individual.id), 0777)

    
    # if filename.endswith('vcf.zip'):
       # basename = filename.split('.vcf.zip')[0]       
    # elif filename.endswith('.zip'):
       # basename = filename.split('.zip')[0]       
    # else:
       # basename = filename.split('.vcf')[0]
    #print basename
    #print path
    #print filepath
    
    fullpath = '%s/%s' % (filepath, filename)
    if filename.endswith('.gz'):
        vcffile = gzip.open(fullpath, 'r')
    else:
        vcffile = open(fullpath, 'r')

    content = vcffile.read()
    vcffile.close()

    response = HttpResponse(content, content_type='text/plain')
    response['Content-Disposition'] = 'attachment; filename=%s' % filename
    response['Content-Length'] = os.path.getsize(fullpath)
    return response


def download_annotated(request, individual_id):
    individual = get_object_or_404(Individual, pk=individual_id)
    
    filepath = os.path.dirname(str(individual.vcf_file.name))
    filename = os.path.basename(str(individual.vcf_file.name))
    
    # path = settings.MEDIA_ROOT
    # if filename.endswith('vcf.zip'):
       # basename = filename.split('.vcf.zip')[0]       
    # else:
    
    basename = filename.split('.vcf')[0]
    
    fullpath = '%s/annotation.final.vcf.zip' % (filepath)

    vcffile = open(fullpath, 'rb')

    response = HttpResponse(vcffile, content_type='application/x-zip-compressed')
    # # response['Content-Encoding'] = 'gzip'
    response['Content-Disposition'] = 'attachment; filename=%s.annotated.mendelmd.vcf.zip' % basename
    response['Content-Length'] = os.path.getsize(fullpath)
    return response

@login_required
def create_group(request):
    if request.method == 'POST':
        form = GroupForm(request.POST, request.FILES)        
        if form.is_valid():
            form.save()
            
            return redirect('individuals_list')
    else:
        form = GroupForm()
    return render(request, 'groups/create_group.html', {'form': form})

@login_required
def view_group(request, group_id):
    group = get_object_or_404(Group, pk=group_id)
    return render_to_response('groups/view_group.html', {'group': group}, context_instance=RequestContext(request))

class GroupDeleteView(DeleteView):
    model = Group

    def delete(self, request, *args, **kwargs):
        """
        This does not actually delete the file, only the database record.  But
        that is easy to implement.
        """
        self.object = self.get_object()
        
        #username = self.object.user.username
        
        self.object.delete()
        messages.add_message(request, messages.INFO, "Group deleted with success!")
        return redirect('individuals_list')


def comparison(request):
#    group = get_object_or_404(Group, pk=group_id)
    query = {}
    summary = {}
    variants = []
    query_string = request.META['QUERY_STRING']
    if request.method == 'GET':
        form = ComparisonForm(request.user, request.GET, request.FILES)        
        if form.is_valid():
            
            individual_one_id = request.GET.get('individual_one', '')
            individual_two_id = request.GET.get('individual_two', '')
            read_depth = request.GET.get('read_depth', '')
            if read_depth != '':
                query['read_depth__gte'] = float(read_depth)
            if individual_one_id != '' and individual_two_id != '': 
                variants_ind_one = Variant.objects.filter(individual__id=individual_one_id, **query).values('chr', 'pos', 'genotype')
                
                variants_ind_two = Variant.objects.filter(individual__id=individual_two_id, **query).values('chr', 'pos', 'genotype')
                print('Got Variants from Both!')
    
                genotypes_in_common = 0
                genotypes_not_in_common = 0
                ind_one = {}
                ind_two = {}
                summary['variants_ind_one'] = variants_ind_one.count()
                 
                for variant in variants_ind_one:
                    id = '%s-%s' % (variant['chr'], variant['pos'])
                    if id in ind_one:                 
                        ind_one[id].append(variant['genotype'])
                    else:
                        ind_one[id] = []
                        ind_one[id].append(variant['genotype'])
                        
                summary['variants_ind_two'] = variants_ind_two.count()
                for variant in variants_ind_two:
                    id = '%s-%s' % (variant['chr'], variant['pos'])
                    if id in ind_two:                 
                        ind_two[id].append(variant['genotype'])
                    else:
                        ind_two[id] = []
                        ind_two[id].append(variant['genotype'])
                    
                
                print('Finished creating indexes')
                for pos in ind_one:
                    if pos in ind_two:
                        for genotype in ind_one[pos]:
                            
                            if genotype in ind_two[pos]:
                                genotypes_in_common += 1
    #                            variant ={}
    #                            variant['chr'] = item.split('-')[0]
    #                            variant['pos'] = item.split('-')[1]
    #                            variant['genotype'] = ind_two[item]
                                
    #                            variants.append(variant) 
                            else:
                                genotypes_not_in_common += 1
                        
    #                        
                print('genotypes in common: %s' % genotypes_in_common)
                summary['genotypes_in_common'] = genotypes_in_common
                summary['genotypes_not_in_common'] = genotypes_not_in_common
                summary['total_variants'] = genotypes_in_common + genotypes_not_in_common
                
                summary['percent_ind_one'] = round((float(genotypes_in_common)/summary['variants_ind_one'])*100, 2)
                summary['percent_ind_two'] = round((float(genotypes_in_common)/summary['variants_ind_two'])*100, 2)
                print(summary)
            
    else:
        form = ComparisonForm(request.user)
        
        
    return render(request, 'individuals/comparison.html', {'form':form, 'summary':summary, 'query_string':query_string})
