# Supplementary material for: Mendel,MD: A user-friendly open-source web tool for analyzing WES and WGS in the diagnosis of patients with Mendelian disorders
Source: PLoS Comput Biol. 2017 Jun 8;13(6):e1005520. doi: 10.1371/journal.pcbi.1005520 (PMC5464533; doi:10.1371/journal.pcbi.1005520)
Supplement: S1 Code — Last version of the source-code of Mendel,MD. (ZIP) [file pcbi.1005520.s004.zip › mendelmd-master/mendelmd_source/apps/pagination/locale/fr/LC_MESSAGES/django.po]

# django-pagination French translation.
# Copyright (C) 2008, Julien Demoor
# This file is distributed under the same license as the django-pagination package.
# Julien Demoor <julien@jdemoor.com>, 2008
#
msgid ""
msgstr ""
"Project-Id-Version: PACKAGE VERSION\n"
"Report-Msgid-Bugs-To: \n"
"POT-Creation-Date: 2008-10-24 00:41-0700\n"
"PO-Revision-Date: 2008-10-19 10:19+0200\n"
"Last-Translator: Julien Demoor <julien@jdemoor.com>\n"
"Language-Team: LANGUAGE <LL@li.org>\n"
"MIME-Version: 1.0\n"
"Content-Type: text/plain; charset=UTF-8\n"
"Content-Transfer-Encoding: 8bit\n"

#: templates/pagination/pagination.html:5
#: templates/pagination/pagination.html:7
msgid "previous"
msgstr "précédente"

#: templates/pagination/pagination.html:21
#: templates/pagination/pagination.html:23
msgid "next"
msgstr "suivante"
