# Supplementary material for: Mendel,MD: A user-friendly open-source web tool for analyzing WES and WGS in the diagnosis of patients with Mendelian disorders
Source: PLoS Comput Biol. 2017 Jun 8;13(6):e1005520. doi: 10.1371/journal.pcbi.1005520 (PMC5464533; doi:10.1371/journal.pcbi.1005520)
Supplement: S1 Code — Last version of the source-code of Mendel,MD. (ZIP) [file pcbi.1005520.s004.zip › mendelmd-master/mendelmd_source/apps/pagination/middleware.py]

def get_page(self):
    """
    A function which will be monkeypatched onto the request to get the current
    integer representing the current page.
    """
    try:
        return int(self.REQUEST['page'])
    except (KeyError, ValueError, TypeError):
        return 1

class PaginationMiddleware(object):
    """
    Inserts a variable representing the current page onto the request object if
    it exists in either **GET** or **POST** portions of the request.
    """
    def process_request(self, request):
        request.__class__.page = property(get_page)
