# Supplementary material for: Mendel,MD: A user-friendly open-source web tool for analyzing WES and WGS in the diagnosis of patients with Mendelian disorders
Source: PLoS Comput Biol. 2017 Jun 8;13(6):e1005520. doi: 10.1371/journal.pcbi.1005520 (PMC5464533; doi:10.1371/journal.pcbi.1005520)
Supplement: S1 Code — Last version of the source-code of Mendel,MD. (ZIP) [file pcbi.1005520.s004.zip › mendelmd-master/mendelmd_source/apps/pagination/tests.py]

"""
>>> from django.core.paginator import Paginator
>>> from pagination.templatetags.pagination_tags import paginate
>>> from django.template import Template, Context

>>> p = Paginator(range(15), 2)
>>> pg = paginate({'paginator': p, 'page_obj': p.page(1)})
>>> pg['pages']
[1, 2, 3, 4, 5, 6, 7, 8]
>>> pg['records']['first']
1
>>> pg['records']['last']
2

>>> p = Paginator(range(15), 2)
>>> pg = paginate({'paginator': p, 'page_obj': p.page(8)})
>>> pg['pages']
[1, 2, 3, 4, 5, 6, 7, 8]
>>> pg['records']['first']
15
>>> pg['records']['last']
15

>>> p = Paginator(range(17), 2)
>>> paginate({'paginator': p, 'page_obj': p.page(1)})['pages']
[1, 2, 3, 4, 5, 6, 7, 8, 9]

>>> p = Paginator(range(19), 2)
>>> paginate({'paginator': p, 'page_obj': p.page(1)})['pages']
[1, 2, 3, 4, None, 7, 8, 9, 10]

>>> p = Paginator(range(21), 2)
>>> paginate({'paginator': p, 'page_obj': p.page(1)})['pages']
[1, 2, 3, 4, None, 8, 9, 10, 11]

# Testing orphans
>>> p = Paginator(range(5), 2, 1)
>>> paginate({'paginator': p, 'page_obj': p.page(1)})['pages']
[1, 2]

>>> p = Paginator(range(21), 2, 1)
>>> pg = paginate({'paginator': p, 'page_obj': p.page(1)})
>>> pg['pages']
[1, 2, 3, 4, None, 7, 8, 9, 10]
>>> pg['records']['first']
1
>>> pg['records']['last']
2

>>> p = Paginator(range(21), 2, 1)
>>> pg = paginate({'paginator': p, 'page_obj': p.page(10)})
>>> pg['pages']
[1, 2, 3, 4, 5, 6, 7, 8, 9, 10]
>>> pg['records']['first']
19
>>> pg['records']['last']
21

>>> t = Template("{% load pagination_tags %}{% autopaginate var 2 %}{% paginate %}")

>>> from django.http import HttpRequest as DjangoHttpRequest
>>> class HttpRequest(DjangoHttpRequest):
...     page = 1

>>> t.render(Context({'var': range(21), 'request': HttpRequest()}))
u'\\n\\n<div class="pagination">...
>>>
>>> t = Template("{% load pagination_tags %}{% autopaginate var %}{% paginate %}")
>>> t.render(Context({'var': range(21), 'request': HttpRequest()}))
u'\\n\\n<div class="pagination">...
>>> t = Template("{% load pagination_tags %}{% autopaginate var 20 %}{% paginate %}")
>>> t.render(Context({'var': range(21), 'request': HttpRequest()}))
u'\\n\\n<div class="pagination">...
>>> t = Template("{% load pagination_tags %}{% autopaginate var by %}{% paginate %}")
>>> t.render(Context({'var': range(21), 'by': 20, 'request': HttpRequest()}))
u'\\n\\n<div class="pagination">...
>>> t = Template("{% load pagination_tags %}{% autopaginate var by as foo %}{{ foo }}")
>>> t.render(Context({'var': range(21), 'by': 20, 'request': HttpRequest()}))
u'[0, 1, 2, 3, 4, 5, 6, 7, 8, 9, 10, 11, 12, 13, 14, 15, 16, 17, 18, 19]'
>>>

# Testing InfinitePaginator

>>> from paginator import InfinitePaginator

>>> InfinitePaginator
<class 'pagination.paginator.InfinitePaginator'>
>>> p = InfinitePaginator(range(20), 2, link_template='/bacon/page/%d')
>>> p.validate_number(2)
2
>>> p.orphans
0
>>> p3 = p.page(3)
>>> p3
<Page 3>
>>> p3.end_index()
6
>>> p3.has_next()
True
>>> p3.has_previous()
True
>>> p.page(10).has_next()
False
>>> p.page(1).has_previous()
False
>>> p3.next_link()
'/bacon/page/4'
>>> p3.previous_link()
'/bacon/page/2'

# Testing FinitePaginator

>>> from paginator import FinitePaginator

>>> FinitePaginator
<class 'pagination.paginator.FinitePaginator'>
>>> p = FinitePaginator(range(20), 2, offset=10, link_template='/bacon/page/%d')
>>> p.validate_number(2)
2
>>> p.orphans
0
>>> p3 = p.page(3)
>>> p3
<Page 3>
>>> p3.start_index()
10
>>> p3.end_index()
6
>>> p3.has_next()
True
>>> p3.has_previous()
True
>>> p3.next_link()
'/bacon/page/4'
>>> p3.previous_link()
'/bacon/page/2'

>>> p = FinitePaginator(range(20), 20, offset=10, link_template='/bacon/page/%d')
>>> p2 = p.page(2)
>>> p2
<Page 2>
>>> p2.has_next()
False
>>> p3.has_previous()
True
>>> p2.next_link()

>>> p2.previous_link()
'/bacon/page/1'

>>> from pagination.middleware import PaginationMiddleware
>>> from django.core.handlers.wsgi import WSGIRequest
>>> from StringIO import StringIO
>>> middleware = PaginationMiddleware()
>>> request = WSGIRequest({'REQUEST_METHOD': 'POST', 'CONTENT_TYPE': 'multipart', 'wsgi.input': StringIO()})
>>> middleware.process_request(request)
>>> request.upload_handlers.append('asdf')
"""
