# Supplementary material for: Mendel,MD: A user-friendly open-source web tool for analyzing WES and WGS in the diagnosis of patients with Mendelian disorders
Source: PLoS Comput Biol. 2017 Jun 8;13(6):e1005520. doi: 10.1371/journal.pcbi.1005520 (PMC5464533; doi:10.1371/journal.pcbi.1005520)
Supplement: S1 Code — Last version of the source-code of Mendel,MD. (ZIP) [file pcbi.1005520.s004.zip › mendelmd-master/mendelmd_source/apps/pathway_analysis/forms.py]

from django import forms

from filter_analysis.forms import FilterAnalysisForm

class PathAnalysisForm(forms.Form):
    search = forms.CharField(max_length=50, required=False)
    
class PathwayAnalysisForm(FilterAnalysisForm):
    CHOICES = (('<', '<= '),
               ('>', '>= '),
               ('=', '='),)
    individuals_per_pathway_option = forms.ChoiceField(required=False, choices=CHOICES, label="Individuals per Pathway")
    individuals_per_pathway = forms.CharField(max_length=50, required=False, label="") 
