# Supplementary material for: Mendel,MD: A user-friendly open-source web tool for analyzing WES and WGS in the diagnosis of patients with Mendelian disorders
Source: PLoS Comput Biol. 2017 Jun 8;13(6):e1005520. doi: 10.1371/journal.pcbi.1005520 (PMC5464533; doi:10.1371/journal.pcbi.1005520)
Supplement: S1 Code — Last version of the source-code of Mendel,MD. (ZIP) [file pcbi.1005520.s004.zip › mendelmd-master/mendelmd_source/apps/pathway_analysis/migrations/0001_initial.py]

# -*- coding: utf-8 -*-
# Generated by Django 1.11 on 2017-04-26 10:30
from __future__ import unicode_literals

from django.db import migrations, models


class Migration(migrations.Migration):

    initial = True

    dependencies = [
    ]

    operations = [
        migrations.CreateModel(
            name='Pathway',
            fields=[
                ('id', models.AutoField(auto_created=True, primary_key=True, serialize=False, verbose_name='ID')),
                ('kegg', models.CharField(max_length=255)),
                ('name', models.TextField(blank=True, null=True)),
                ('genes', models.TextField(blank=True, null=True)),
            ],
        ),
    ]
