# Supplementary material for: Mendel,MD: A user-friendly open-source web tool for analyzing WES and WGS in the diagnosis of patients with Mendelian disorders
Source: PLoS Comput Biol. 2017 Jun 8;13(6):e1005520. doi: 10.1371/journal.pcbi.1005520 (PMC5464533; doi:10.1371/journal.pcbi.1005520)
Supplement: S1 Code — Last version of the source-code of Mendel,MD. (ZIP) [file pcbi.1005520.s004.zip › mendelmd-master/mendelmd_source/apps/pathway_analysis/models.py]

from django.db import models

# Create your models here.
class Pathway(models.Model):
    kegg = models.CharField(max_length=255)
    name = models.TextField(null=True, blank=True)
    genes = models.TextField(null=True, blank=True)

#GenePathway
