# Supplementary material for: Mendel,MD: A user-friendly open-source web tool for analyzing WES and WGS in the diagnosis of patients with Mendelian disorders
Source: PLoS Comput Biol. 2017 Jun 8;13(6):e1005520. doi: 10.1371/journal.pcbi.1005520 (PMC5464533; doi:10.1371/journal.pcbi.1005520)
Supplement: S1 Code — Last version of the source-code of Mendel,MD. (ZIP) [file pcbi.1005520.s004.zip › mendelmd-master/mendelmd_source/apps/statistics/views.py]

from django.shortcuts import render

# Create your views here.
from django.http import HttpResponseRedirect
from django.shortcuts import render_to_response
from django.template import RequestContext
from django.contrib.auth.decorators import login_required
from django.shortcuts import render_to_response, get_object_or_404
# Imaginary function to handle an uploaded file.
#from somewhere import handle_uploaded_file

from variants.models import *
from individuals.models import *
from genes.models import Gene as Gene2
from diseases.models import *


import collections

@login_required
def index(request):

    statistics = collections.OrderedDict()

    statistics['Individuals'] = Individual.objects.all().count()
    statistics['Variants'] = Variant.objects.all().count()
    statistics['Genes'] = Gene2.objects.all().count()
    statistics['Diseases'] = Disease.objects.all().count()
    statistics['Diseases Genes'] = Gene.objects.all().count()
    # return render_to_response('statistics/index.html', context_instance=RequestContext(request))
    return render(request, 'statistics/index.html', {"statistics": statistics})
