# Supplementary material for: Mendel,MD: A user-friendly open-source web tool for analyzing WES and WGS in the diagnosis of patients with Mendelian disorders
Source: PLoS Comput Biol. 2017 Jun 8;13(6):e1005520. doi: 10.1371/journal.pcbi.1005520 (PMC5464533; doi:10.1371/journal.pcbi.1005520)
Supplement: S2 Code — Last version of the source code of Pynnotator. (ZIP) [file pcbi.1005520.s005.zip]

Archive with 49 entries (42 files):
- pynnotator-master/
- pynnotator-master/.gitignore
- pynnotator-master/Dockerfile
- pynnotator-master/LICENSE
- pynnotator-master/MANIFEST.in
- pynnotator-master/Makefile
- pynnotator-master/README.md
- pynnotator-master/bin/
- pynnotator-master/bin/pynnotator
- pynnotator-master/devlog.txt
- pynnotator-master/docker-compose.yml
- pynnotator-master/docs/
- pynnotator-master/docs/Makefile
- pynnotator-master/docs/conf.py
- pynnotator-master/docs/index.rst
- pynnotator-master/docs/make.bat
- pynnotator-master/fabfile.py
- pynnotator-master/pynnotator/
- pynnotator-master/pynnotator/__init__.py
- pynnotator-master/pynnotator/annotator.py
- pynnotator-master/pynnotator/helpers/
- pynnotator-master/pynnotator/helpers/__init__.py
- pynnotator-master/pynnotator/helpers/cadd_dann.py
- pynnotator-master/pynnotator/helpers/dbnsfp.py
- pynnotator-master/pynnotator/helpers/decipher.py
- pynnotator-master/pynnotator/helpers/func_pred.py
- pynnotator-master/pynnotator/helpers/merge.py
- pynnotator-master/pynnotator/helpers/sanity_check.py
- pynnotator-master/pynnotator/helpers/snpeff.py
- pynnotator-master/pynnotator/helpers/snpsift.py
- pynnotator-master/pynnotator/helpers/tests.py
- pynnotator-master/pynnotator/helpers/validator.py
- pynnotator-master/pynnotator/helpers/vcf_annotator.py
- pynnotator-master/pynnotator/helpers/vep.py
- pynnotator-master/pynnotator/install.py
- pynnotator-master/pynnotator/pynnotator.py
- pynnotator-master/pynnotator/settings.py
- pynnotator-master/pynnotator/tests/
- pynnotator-master/pynnotator/tests/annotation.validated.vcf.gz
- pynnotator-master/pynnotator/tests/examples/
- pynnotator-master/pynnotator/tests/examples/NA12878.compound_heterozygous.vcf.gz
- pynnotator-master/pynnotator/tests/examples/NA12878.dominant.vcf.gz
- pynnotator-master/pynnotator/tests/examples/NA12878.recessive.vcf.gz
- pynnotator-master/pynnotator/tests/examples/NA12878.xlinked.vcf.gz
- pynnotator-master/pynnotator/tests/examples/miller.vcf.gz
- pynnotator-master/pynnotator/tests/examples/schinzel_giedion.vcf.gz
- pynnotator-master/pynnotator/tests/sample.1000.vcf
- pynnotator-master/requirements.txt
- pynnotator-master/setup.py
