# Supplementary material for: Mendel,MD: A user-friendly open-source web tool for analyzing WES and WGS in the diagnosis of patients with Mendelian disorders
Source: PLoS Comput Biol. 2017 Jun 8;13(6):e1005520. doi: 10.1371/journal.pcbi.1005520 (PMC5464533; doi:10.1371/journal.pcbi.1005520)
Supplement: S2 Code — Last version of the source code of Pynnotator. (ZIP) [file pcbi.1005520.s005.zip › pynnotator-master/MANIFEST.in]

include README.rst
include docs/*.txt
include pynnotator/tests/sample.1000.vcf
include pynnotator/tests/annotation.validated.vcf.gz
include pynnotator/tests/examples/miller.vcf.gz
include pynnotator/tests/examples/NA12878.compound_heterozygous.vcf.gz
include pynnotator/tests/examples/NA12878.dominant.vcf.gz
include pynnotator/tests/examples/NA12878.recessive.vcf.gz
include pynnotator/tests/examples/schinzel_giedion.vcf.gz
include pynnotator/tests/examples/NA12878.xlinked.vcf.gz
