# Supplementary material for: Mendel,MD: A user-friendly open-source web tool for analyzing WES and WGS in the diagnosis of patients with Mendelian disorders
Source: PLoS Comput Biol. 2017 Jun 8;13(6):e1005520. doi: 10.1371/journal.pcbi.1005520 (PMC5464533; doi:10.1371/journal.pcbi.1005520)
Supplement: S2 Code — Last version of the source code of Pynnotator. (ZIP) [file pcbi.1005520.s005.zip › pynnotator-master/bin/pynnotator]

#!/usr/bin/env python

import pynnotator
import argparse
import os

parser = argparse.ArgumentParser()
parser.add_argument('options', help='install test',nargs='?') #nargs='?', , action='store_true', default=False
# parser.add_argument('update', help='update libraries', required=False)

parser.add_argument('-i', dest='vcf_file', required=False, metavar='example.vcf', help='a VCF file to be annotated')

args = parser.parse_args()
# print(args)
if args.options == 'install':
    pynnotator = pynnotator.Pynnotator()
    pynnotator.install()
elif args.options == 'install_libs':
    pynnotator = pynnotator.Pynnotator()
    pynnotator.install_libs()
elif args.options == 'install_requirements':
    pynnotator = pynnotator.Pynnotator()
    pynnotator.install_requirements()
elif args.options == 'build':
    pynnotator = pynnotator.Pynnotator()
    pynnotator.build()
elif args.vcf_file:
    pynnotator = pynnotator.Pynnotator()
    pynnotator.annotate(args.vcf_file)
elif args.options == 'test':
    pynnotator = pynnotator.Pynnotator()
    pynnotator.test()
