# Supplementary material for: Mendel,MD: A user-friendly open-source web tool for analyzing WES and WGS in the diagnosis of patients with Mendelian disorders
Source: PLoS Comput Biol. 2017 Jun 8;13(6):e1005520. doi: 10.1371/journal.pcbi.1005520 (PMC5464533; doi:10.1371/journal.pcbi.1005520)
Supplement: S2 Code — Last version of the source code of Pynnotator. (ZIP) [file pcbi.1005520.s005.zip › pynnotator-master/docs/index.rst]

.. Pynnotator documentation master file, created by
   sphinx-quickstart on Sat Jun 25 04:06:40 2016.
   You can adapt this file completely to your liking, but it should at least
   contain the root `toctree` directive.

Welcome to Pynnotator's documentation!
======================================

Contents:

.. toctree::
   :maxdepth: 2


Indices and tables
==================

* :ref:`genindex`
* :ref:`modindex`
* :ref:`search`
