# Supplementary material for: Mendel,MD: A user-friendly open-source web tool for analyzing WES and WGS in the diagnosis of patients with Mendelian disorders
Source: PLoS Comput Biol. 2017 Jun 8;13(6):e1005520. doi: 10.1371/journal.pcbi.1005520 (PMC5464533; doi:10.1371/journal.pcbi.1005520)
Supplement: S2 Code — Last version of the source code of Pynnotator. (ZIP) [file pcbi.1005520.s005.zip › pynnotator-master/fabfile.py]

from fabric.api import local

def build():
    local('python setup.py install')
    local('pynnotator build')

def install():
    local('python setup.py install')
    local('pynnotator install')

def pack_data():
    local('cd pynnotator;tar -czvf pynnotator-data.latest.tar.gz data')
    local('gsutil cp pynnotator-data.latest.tar.gz gs://mendelmd/')

def pack_libs():
    local('cd pynnotator;tar -czvf pynnotator-libs.latest.tar.gz libs')
    local('gsutil cp pynnotator-libs.latest.tar.gz gs://mendelmd/')


def publish():
    # local('python setup.py sdist')
    local('python setup.py build sdist upload')
