# Supplementary material for: Mendel,MD: A user-friendly open-source web tool for analyzing WES and WGS in the diagnosis of patients with Mendelian disorders
Source: PLoS Comput Biol. 2017 Jun 8;13(6):e1005520. doi: 10.1371/journal.pcbi.1005520 (PMC5464533; doi:10.1371/journal.pcbi.1005520)
Supplement: S2 Code — Last version of the source code of Pynnotator. (ZIP) [file pcbi.1005520.s005.zip › pynnotator-master/pynnotator/__init__.py]

from .pynnotator import Pynnotator
