# Supplementary material for: Mendel,MD: A user-friendly open-source web tool for analyzing WES and WGS in the diagnosis of patients with Mendelian disorders
Source: PLoS Comput Biol. 2017 Jun 8;13(6):e1005520. doi: 10.1371/journal.pcbi.1005520 (PMC5464533; doi:10.1371/journal.pcbi.1005520)
Supplement: S2 Code — Last version of the source code of Pynnotator. (ZIP) [file pcbi.1005520.s005.zip › pynnotator-master/pynnotator/helpers/snpsift.py]

#!/usr/bin/env python
# -*- coding: utf-8 -*-

import argparse
from datetime import datetime
import os, shutil
import shlex, subprocess

from pynnotator import settings
from subprocess import call

class SnpSift(object):
    def __init__(self, vcffile=None):
        
        self.vcffile = vcffile
        self.filename = os.path.splitext(os.path.basename(str(vcffile)))[0]
        
        #create folder snpeff if it doesn't exists
        if not os.path.exists('snpsift'):
            os.makedirs('snpsift')
        #enter inside folder
        # os.chdir('snpsift')
        
    
    def run(self):
        tstart = datetime.now()
        print(tstart, 'Starting snpsift annotation: ', self.vcffile)
        
        self.annotate()

        tend = datetime.now()
        annotation_time =  tend - tstart
        print(tend, 'Finished snpsift annotation, it took: ', annotation_time)


    #convert and annotate the vcf file to snpeff
    def annotate(self):
        
         
        # BASE_DIR = os.getcwd()
        #print BASE_DIR
        
        #dbNFSP
        # command = "%s/java -Xmx40G -jar \
        # %s/SnpSift.jar dbnsfp \
        # -f Uniprot_acc,Uniprot_id,Uniprot_aapos,Interpro_domain,cds_strand,refcodon,SLR_test_statistic,codonpos,fold-degenerate,Ancestral_allele,Ensembl_geneid,Ensembl_transcriptid,aapos,aapos_SIFT,aapos_FATHMM,SIFT_score,SIFT_converted_rankscore,SIFT_pred,Polyphen2_HDIV_score,Polyphen2_HDIV_rankscore,Polyphen2_HDIV_pred,Polyphen2_HVAR_score,Polyphen2_HVAR_rankscore,Polyphen2_HVAR_pred,LRT_score,LRT_converted_rankscore,LRT_pred,MutationTaster_score,MutationTaster_converted_rankscore,MutationTaster_pred,MutationAssessor_score,MutationAssessor_rankscore,MutationAssessor_pred,FATHMM_score,FATHMM_rankscore,FATHMM_pred,RadialSVM_score,RadialSVM_rankscore,RadialSVM_pred,LR_score,LR_rankscore,LR_pred,Reliability_index,VEST3_score,VEST3_rankscore,CADD_raw,CADD_raw_rankscore,CADD_phred,GERP++_NR,GERP++_RS,GERP++_RS_rankscore,phyloP46way_primate,phyloP46way_primate_rankscore,phyloP46way_placental,phyloP46way_placental_rankscore,phyloP100way_vertebrate,phyloP100way_vertebrate_rankscore,phastCons46way_primate,phastCons46way_primate_rankscore,phastCons46way_placental,phastCons46way_placental_rankscore,phastCons100way_vertebrate,phastCons100way_vertebrate_rankscore,SiPhy_29way_pi,SiPhy_29way_logOdds,SiPhy_29way_logOdds_rankscore,LRT_Omega,UniSNP_ids,1000Gp1_AC,1000Gp1_AF,1000Gp1_AFR_AC,1000Gp1_AFR_AF,1000Gp1_EUR_AC,1000Gp1_EUR_AF,1000Gp1_AMR_AC,1000Gp1_AMR_AF,1000Gp1_ASN_AC,1000Gp1_ASN_AF,ESP6500_AA_AF,ESP6500_EA_AF \
        # -db %s \
        # %s \
        # > snpsift/dbnfsp.vcf \
        # "% (java_path, snpsift_dir, dbnsfp, self.vcffile)

        #VARTYPE
        command = "java -Xmx40G -jar \
        %s/SnpSift.jar \
        varType \
       %s \
        > snpsift/snpsift.final.vcf \
        "% (settings.snpeff_dir, self.vcffile)

        # print 'vartype', command

        p = subprocess.call(command, 
            cwd=os.getcwd(), 
            shell=True)


if  __name__ == '__main__' :
    parser = argparse.ArgumentParser(description='Annotate a VCF File with Snpsift.')

    parser.add_argument('-i', dest='vcffile', required=True, metavar='example.vcf', help='a VCF file to be annotated')

    args = parser.parse_args()

    snpsift = SnpSift(args.vcffile)
    snpsift.run()
