# Supplementary material for: Mendel,MD: A user-friendly open-source web tool for analyzing WES and WGS in the diagnosis of patients with Mendelian disorders
Source: PLoS Comput Biol. 2017 Jun 8;13(6):e1005520. doi: 10.1371/journal.pcbi.1005520 (PMC5464533; doi:10.1371/journal.pcbi.1005520)
Supplement: S2 Code — Last version of the source code of Pynnotator. (ZIP) [file pcbi.1005520.s005.zip › pynnotator-master/pynnotator/pynnotator.py]

import os
from subprocess import call, check_output, check_call
import subprocess

from .install import Installer
from .annotator import Annotator


class Pynnotator(object):
    """A class to annotate VCFs

    Attributes:
        vcf_file: a VCF file to be annotated
    """

    def __init__(self, vcf_file=False):
        """Return a Pynnotator object with a defined VCF file to be annotated."""
        self.vcf_file= vcf_file

    def install(self):
        print('Starting Installation...')
        installer = Installer()
        installer.install()
        
        print("Installation Finished with success!! \nNow try testing with the command: pynnotator test")
        
    def install_libs(self):
        print('Installing Libs...')
        installer = Installer()
        installer.install_libs()
    def install_requirements(self):
        print('Installing Libs...')
        installer = Installer()
        installer.install_requirements()
    def build(self):
        print('Building Databasets...')
        installer = Installer()
        installer.build_datasets()
    def annotate(self, vcf_file):
        print("Annotating VCF... %s" % (vcf_file))
        pynnotator = Annotator(vcf_file)
        pynnotator.run()

    def test(self):
        print('Testing Annotation...')
        path = '%s/tests' % (os.path.dirname(__file__))
        vcf_file = 'sample.1000.vcf'
        os.chdir(path)
        pynnotator = Annotator(vcf_file)
        pynnotator.run()
        os.chdir(path)

        #command = 'grep -v "^#" ann_sample.1000/annotation.final.vcf > result.vcf'
        #call(command, shell=True)

        # compare result with reference
        try:
            command = "zdiff annotation.validated.vcf.gz ann_sample.1000/annotation.final.vcf"
            diff = check_output(command, shell=True)
        except subprocess.CalledProcessError as e:
            diff = '1'

        if diff == b'':
            print('Congratulations, The Python Annotation Framework is working as expected, Happy Annotation!!!\n\n')

        command = 'rm -rf ann_sample.1000'
        call(command, shell=True)
