# Supplementary material for: Mendel,MD: A user-friendly open-source web tool for analyzing WES and WGS in the diagnosis of patients with Mendelian disorders
Source: PLoS Comput Biol. 2017 Jun 8;13(6):e1005520. doi: 10.1371/journal.pcbi.1005520 (PMC5464533; doi:10.1371/journal.pcbi.1005520)
Supplement: S2 Code — Last version of the source code of Pynnotator. (ZIP) [file pcbi.1005520.s005.zip › pynnotator-master/setup.py]

from setuptools import setup

setup(name='pynnotator',
      version='1.0.3',
      description='A Python Annotation Framework for VCFs using multiple tools (Ex. VEP, SnpEff and SnpSift) and databases (Ex. 1000genomes, dbSNP and dbnfsp) .',
      url='http://github.com/raonyguimaraes/pynnotator',
      author='Raony Guimaraes',
      author_email='raony@torchmed.com',
      license='MIT',
      packages=['pynnotator', 'pynnotator.helpers', 'pynnotator.tests'],
      install_requires=[
          'pysam',
          'cython',
          'wheel',
      ],
      test_suite='nose.collector',
      tests_require=['nose'],
      scripts=['bin/pynnotator'],
      include_package_data=True,
      zip_safe=False)
