# Supplementary material for: Mendel,MD: A user-friendly open-source web tool for analyzing WES and WGS in the diagnosis of patients with Mendelian disorders
Source: PLoS Comput Biol. 2017 Jun 8;13(6):e1005520. doi: 10.1371/journal.pcbi.1005520 (PMC5464533; doi:10.1371/journal.pcbi.1005520)
Supplement: S1 Data — This is an example VCF file to show all genomic annotations that are added at the INFO column when using the Pynnotator annotation framework. (ZIP) [file pcbi.1005520.s006.zip]

Archive with 1 entries (1 files):
- ann_sample/annotation.final.vcf
